# Supplementary material for: When can stress facilitate divergence by altering time to flowering?
Source: Ecol Evol. 2015 Dec 9;5(24):5962–73. doi: 10.1002/ece3.1821 (PMC4717339; doi:10.1002/ece3.1821)
Supplement: Supplementary file 2 [file ECE3-5-5962-s002.bib]

%% This BibTeX bibliography file was created using BibDesk.
%% http://bibdesk.sourceforge.net/


%% Created for Crispin Jordan at 2015-06-01 22:26:30 +0100 


%% Saved with string encoding Unicode (UTF-8) 


@article{Seki:2002uq,
	Author = {Seki, Motoaki and Narusaka, Mari and Ishida, Junko and Nanjo, Tokihiko and Fujita, Miki and Oono, Youko and Kamiya, Asako and Nakajima, Maiko and Enju, Akiko and Sakurai, Tetsuya and Satou, Masakazu and Akiyama, Kenji and Taji, Teruaki and Yamaguchi-Shinozaki, Kazuko and Carninci, Piero and Kawai, Jun and Hayashizaki, Yoshihide and Shinozaki, Kazuo},
	Date-Added = {2014-08-29 18:35:00 +0100},
	Date-Modified = {2014-08-29 18:35:00 +0100},
	Doi = {10.1046/j.1365-313X.2002.01359.x},
	Isbn = {1365-313X},
	Journal = {The Plant Journal},
	Keywords = {Arabidopsis thaliana; full-length cDNA; cDNA microarray; abiotic stress},
	Number = {3},
	Pages = {279--292},
	Publisher = {Blackwell Science Ltd},
	Title = {Monitoring the expression profiles of 7000 Arabidopsis genes under drought, cold and high-salinity stresses using a full-length cDNA microarray},
	Ty = {JOUR},
	Url = {http://dx.doi.org/10.1046/j.1365-313X.2002.01359.x},
	Volume = {31},
	Year = {2002},
	Year1 = {2002/08/01},
	Bdsk-Url-1 = {http://dx.doi.org/10.1046/j.1365-313X.2002.01359.x}}

@article{Kang2009,
	Author = {Kang, Yeon Hee and Kirik, Victor and Hulskamp, Martin and Nam, Kyoung Hee and Hagely, Katherine and Lee, Myeong Min and Schiefelbein John},
	Date-Added = {2014-08-29 18:30:14 +0100},
	Date-Modified = {2014-08-29 18:33:11 +0100},
	Journal = {The Plant Cell},
	Pages = {1080--1094},
	Title = {The \text{MYB23} Gene Provides a Positive Feedback Loop for Cell Fate Specification in the \textit{Arabidopsis} Root Epidermis},
	Volume = {21},
	Year = {2009}}

@article{Cramer2010,
	Author = {Cramer, Grant R and Urano, Kaoru and Delrot, Serge and Pezzotti, Mario and Shinozaki, Kazuo},
	Date-Added = {2014-08-29 18:24:53 +0100},
	Date-Modified = {2014-08-29 18:26:29 +0100},
	Journal = {BMC Plant Biology},
	Pages = {163},
	Title = {Effects of abiotic stress on plants: a systems biology perspective},
	Volume = {11},
	Year = {2011}}

@article{Para:2014fk,
	Abstract = {The dynamic nature of gene regulatory networks allows cells to rapidly respond to environmental change. However, the underlying temporal connections are missed, even in kinetic studies, as transcription factor (TF) binding within at least one time point is required to identify primary targets. The TF-regulated but unbound genes are dismissed as secondary targets. Instead, we report that these genes comprise transient TF--target interactions most relevant to rapid signal transduction. We temporally perturbed a master TF (Basic Leucine Zipper 1, bZIP1) and the nitrogen (N) signal it transduces and integrated TF regulation and binding data from the same cell samples. Our enabling approach could identify primary TF targets based solely on gene regulation, in the absence of TF binding. We uncovered three classes of primary TF targets: (i) poised (TF-bound but not TF-regulated), (ii) stable (TF-bound and TF-regulated), and (iii) transient (TF-regulated but not TF-bound), the largest class. Unexpectedly, the transient bZIP1 targets are uniquely relevant to rapid N signaling in planta, enriched in dynamic N-responsive genes, and regulated by TF and N signal interactions. These transient targets include early N responders nitrate transporter 2.1 and NIN-like protein 3, bound by bZIP1 at 1--5 min, but not at later time points following TF perturbation. Moreover, promoters of these transient targets are uniquely enriched with cis-regulatory motifs coinherited with bZIP1 binding sites, suggesting a recruitment role for bZIP1. This transient mode of TF action supports a classic, but forgotten, ``hit-and-run''transcription model, which enables a ``catalyst TF''to activate a large set of targets within minutes of signal perturbation.},
	Annote = {10.1073/pnas.1404657111},
	Author = {Para, Alessia and Li, Ying and Marshall-Col{\'o}n, Amy and Varala, Kranthi and Francoeur, Nancy J. and Moran, Tara M. and Edwards, Molly B. and Hackley, Christopher and Bargmann, Bastiaan O. R. and Birnbaum, Kenneth D. and McCombie, W. Richard and Krouk, Gabriel and Coruzzi, Gloria M.},
	Date = {2014/07/15},
	Date-Added = {2014-08-29 18:15:11 +0100},
	Date-Modified = {2014-08-29 18:15:11 +0100},
	Journal = {Proceedings of the National Academy of Sciences},
	Journal1 = {Proceedings of the National Academy of Sciences},
	Month = {07},
	Number = {28},
	Pages = {10371--10376},
	Title = {Hit-and-run transcriptional control by bZIP1 mediates rapid nutrient signaling in Arabidopsis},
	Ty = {JOUR},
	Url = {http://www.pnas.org/content/111/28/10371.abstract},
	Volume = {111},
	Year = {2014},
	Bdsk-Url-1 = {http://www.pnas.org/content/111/28/10371.abstract}}

@article{Chapin:1991fk,
	Author = {Chapin, F. Stuart, III},
	Cr = {Copyright \copyright 1991 Oxford University Press and American Institute of Biological Sciences},
	Date = {1991/01/01},
	Date-Added = {2014-08-10 15:36:48 +0100},
	Date-Modified = {2014-08-10 15:36:48 +0100},
	Doi = {10.2307/1311538},
	Isbn = {00063568},
	Journal = {BioScience},
	M1 = {ArticleType: research-article / Full publication date: Jan., 1991 / Copyright {\copyright}1991 Oxford University Press and American Institute of Biological Sciences},
	Month = {01},
	Number = {1},
	Pages = {29--36},
	Publisher = {Oxford University Press on behalf of the American Institute of Biological Sciences},
	Title = {Integrated Responses of Plants to Stress},
	Ty = {JOUR},
	Url = {http://www.jstor.org/stable/1311538},
	Volume = {41},
	Year = {1991},
	Bdsk-Url-1 = {http://www.jstor.org/stable/1311538},
	Bdsk-Url-2 = {http://dx.doi.org/10.2307/1311538}}

@article{Hsiao1973,
	Author = {Hsiao, Theodore C.},
	Date-Added = {2014-08-10 15:33:58 +0100},
	Date-Modified = {2014-08-10 15:35:33 +0100},
	Journal = {Annual Review of Plant Physiology},
	Pages = {519-570},
	Title = {Plant responses to water stress},
	Volume = {24},
	Year = {1973}}

@article{Anacker:2014fk,
	Abstract = {A goal of evolutionary biology is to understand the roles of geography and ecology in speciation. The recent shared ancestry of sister species can leave a major imprint on their geographical and ecological attributes, possibly revealing processes involved in speciation. We examined how ecological similarity, range overlap and range asymmetry are related to time since divergence of 71 sister species pairs in the California Floristic Province (CFP). We found that plants exhibit strikingly different age-range correlation patterns from those found for animals; the latter broadly support allopatric speciation as the primary mode of speciation. By contrast, plant sisters in the CFP were sympatric in 80{\%} of cases and range sizes of sisters differed by a mean of 10-fold. Range overlap and range asymmetry were greatest in younger sisters. These results suggest that speciation mechanisms broadly grouped under `budding'speciation, in which a larger ranged progenitor gives rise to a smaller ranged derivative species, are probably common. The ecological and reproductive similarity of sisters was significantly greater than that of sister--non-sister congeners for every trait assessed. However, shifts in at least one trait were present in 93{\%} of the sister pairs; habitat and soil shifts were especially common. Ecological divergence did not increase with range overlap contrary to expectations under character displacement in sympatry. Our results suggest that vicariant speciation is more ubiquitous in animals than plants, perhaps owing to the sensitivity of plants to fine-scale environmental heterogeneity. Despite high levels of range overlap, ecological shifts in the process of budding speciation may result in low rates of fine-scale spatial co-occurrence. These results have implications for ecological studies of trait evolution and community assembly; despite high levels of sympatry, sister taxa and potentially other close relatives, may be missing from local communities.},
	Annote = {10.1098/rspb.2013.2980},
	Author = {Anacker, Brian L. and Strauss, Sharon Y.},
	Date-Added = {2014-01-22 11:25:18 +0000},
	Date-Modified = {2014-01-22 11:25:25 +0000},
	Journal = {Proceedings of the Royal Society B: Biological Sciences},
	Journal1 = {Proceedings of the Royal Society B: Biological Sciences},
	Month = {03},
	Number = {1778},
	Title = {The geography and ecology of plant speciation: range overlap and niche divergence in sister species},
	Ty = {JOUR},
	Url = {http://rspb.royalsocietypublishing.org/content/281/1778/20132980.abstract},
	Volume = {281},
	Year = {2014},
	Bdsk-Url-1 = {http://rspb.royalsocietypublishing.org/content/281/1778/20132980.abstract}}

@article{Ashman:2004fk,
	Author = {Ashman, Tia-Lynn and Cole, Denise H. and Bradburn, Megan},
	Cr = {Copyright \copyright 2004 Ecological Society of America},
	Date = {2004/09/01},
	Date-Added = {2013-10-07 17:35:39 +0100},
	Date-Modified = {2013-10-07 17:35:52 +0100},
	Doi = {10.2307/3450252},
	Isbn = {00129658},
	Journal = {Ecology},
	M1 = {ArticleType: research-article / Full publication date: Sep., 2004 / Copyright {\copyright}2004 Ecological Society of America},
	Month = {09},
	Number = {9},
	Pages = {2550--2559},
	Publisher = {Ecological Society of America},
	Title = {Sex-Differential Resistance and Tolerance to Herbivory in a Gynodioecious Wild Strawberry},
	Ty = {JOUR},
	Url = {http://www.jstor.org/stable/3450252},
	Volume = {85},
	Year = {2004},
	Bdsk-Url-1 = {http://www.jstor.org/stable/3450252},
	Bdsk-Url-2 = {http://dx.doi.org/10.2307/3450252}}

@article{Devaux:2008fk,
	Author = {Devaux, C{\'e}line and Lande, Russell},
	Date = {2008/12/07},
	Date-Added = {2013-09-23 11:45:38 +0100},
	Date-Modified = {2013-09-23 11:46:01 +0100},
	Journal = {Proceedings of the Royal Society B: Biological Sciences},
	Journal1 = {Proceedings of the Royal Society B: Biological Sciences},
	Month = {12},
	Number = {1652},
	Pages = {2723--2732},
	Title = {Incipient allochronic speciation due to non-selective assortative mating by flowering time, mutation and genetic drift},
	Ty = {JOUR},
	Url = {http://rspb.royalsocietypublishing.org/content/275/1652/2723.abstract},
	Volume = {275},
	Year = {2008},
	Bdsk-Url-1 = {http://rspb.royalsocietypublishing.org/content/275/1652/2723.abstract}}

@article{:uq,
	Date-Added = {2013-08-21 15:02:39 +0100},
	Date-Modified = {2013-08-21 15:02:39 +0100}}

@article{Soularue2012,
	Author = {Jean-Paul Soularue and Antoine Kremer},
	Date-Added = {2013-08-21 15:02:37 +0100},
	Date-Modified = {2013-08-21 16:30:34 +0100},
	Journal = {BMC Evolutionary Biology},
	Pages = {79},
	Title = {Assortative mating and gene flow generate clinal phenological variation in trees},
	Volume = {12},
	Year = {2012}}

@article{Lovell:2013fk,
	Abstract = {An evolutionary response to selection requires genetic variation; however, even if it exists, then the genetic details of the variation can constrain adaptation. In the simplest case, unlinked loci and uncorrelated phenotypes respond directly to multivariate selection and permit unrestricted paths to adaptive peaks. By contrast, `antagonistic'pleiotropic loci may constrain adaptation by affecting variation of many traits and limiting the direction of trait correlations to vectors that are not favoured by selection. However, certain pleiotropic configurations may improve the conditions for adaptive evolution. Here, we present evidence that the Arabidopsis thaliana gene FRI (FRIGIDA) exhibits `adaptive'pleiotropy, producing trait correlations along an axis that results in two adaptive strategies. Derived, low expression FRI alleles confer a `drought escape'strategy owing to fast growth, low water use efficiency and early flowering. By contrast, a dehydration avoidance strategy is conferred by the ancestral phenotype of late flowering, slow growth and efficient water use during photosynthesis. The dehydration avoidant phenotype was recovered when genotypes with null FRI alleles were transformed with functional alleles. Our findings indicate that the well-documented effects of FRI on phenology result from differences in physiology, not only a simple developmental switch.},
	Author = {Lovell, John T. and Juenger, Thomas E. and Michaels, Scott D. and Lasky, Jesse R. and Platt, Alexander and Richards, James H. and Yu, Xuhong and Easlon, Hsien M. and Sen, Saunak and McKay, John K.},
	Date = {2013/07/22},
	Date-Added = {2013-07-11 13:38:21 +0100},
	Date-Modified = {2015-06-01 21:08:08 +0000},
	Journal = {Proceedings of the Royal Society B},
	Journal1 = {Proceedings of the Royal Society B: Biological Sciences},
	Month = {07},
	Number = {1763},
	Pages = {20131043},
	Title = {Pleiotropy of \text{FRIGIDA} enhances the potential for multivariate adaptation},
	Ty = {JOUR},
	Url = {http://rspb.royalsocietypublishing.org/content/280/1763/20131043.abstract},
	Volume = {280},
	Year = {2013},
	Bdsk-Url-1 = {http://rspb.royalsocietypublishing.org/content/280/1763/20131043.abstract}}

@article{Winterer:2004fk,
	Author = {Winterer, Juliette and Weis, Arthur E.},
	Date-Added = {2013-06-29 11:48:34 +0100},
	Date-Modified = {2013-06-29 11:48:34 +0100},
	Doi = {10.1111/j.1461-0248.2004.00626.x},
	Isbn = {1461-0248},
	Journal = {Ecology Letters},
	Keywords = {Assortative mating; herbivory; natural selection; resistance; stress},
	Number = {9},
	Pages = {785--793},
	Publisher = {Blackwell Science Ltd},
	Title = {Stress-induced assortative mating and the evolution of stress resistance},
	Ty = {JOUR},
	Url = {http://dx.doi.org/10.1111/j.1461-0248.2004.00626.x},
	Volume = {7},
	Year = {2004},
	Year1 = {2004/09/01},
	Bdsk-Url-1 = {http://dx.doi.org/10.1111/j.1461-0248.2004.00626.x}}

@article{Peakall:1993uq,
	Author = {Peakall, Rod and Handel, Steven N.},
	Cr = {Copyright \copyright 1993 Society for the Study of Evolution},
	Date = {1993/12/01},
	Date-Added = {2013-06-28 19:54:01 +0100},
	Date-Modified = {2013-08-23 12:37:06 +0100},
	Doi = {10.2307/2410212},
	Isbn = {00143820},
	Journal = {Evolution},
	M1 = {ArticleType: research-article / Full publication date: Dec., 1993 / Copyright {\copyright}1993 Society for the Study of Evolution},
	Month = {12},
	Number = {6},
	Pages = {1681--1687},
	Publisher = {Society for the Study of Evolution},
	Title = {Pollinators Discriminate among Floral Heights of a Sexually Deceptive Orchid: Implications for Selection},
	Ty = {JOUR},
	Url = {http://www.jstor.org/stable/2410212},
	Volume = {47},
	Year = {1993},
	Bdsk-Url-1 = {http://www.jstor.org/stable/2410212},
	Bdsk-Url-2 = {http://dx.doi.org/10.2307/2410212}}

@article{Donnelly:1998fk,
	Author = {Donnelly, Sarah E. and Lortie, Christopher J. and Aarssen, Lonnie W.},
	Cr = {Copyright \copyright 1998 Botanical Society of America},
	Date = {1998/11/01},
	Date-Added = {2013-06-28 19:47:48 +0100},
	Date-Modified = {2013-08-23 12:37:27 +0100},
	Doi = {10.2307/2446490},
	Isbn = {00029122},
	Journal = {American Journal of Botany},
	M1 = {ArticleType: research-article / Full publication date: Nov., 1998 / Copyright {\copyright}1998 Botanical Society of America},
	Month = {11},
	Number = {11},
	Pages = {1618--1625},
	Publisher = {Botanical Society of America},
	Title = {Pollination in \textit{Verbascum} \textit{thapsus} (\text{Scrophulariaceae}): The Advantage of Being Tall},
	Ty = {JOUR},
	Url = {http://www.jstor.org/stable/2446490},
	Volume = {85},
	Year = {1998},
	Bdsk-Url-1 = {http://www.jstor.org/stable/2446490},
	Bdsk-Url-2 = {http://dx.doi.org/10.2307/2446490}}

@article{Louda:1992ys,
	Author = {Louda, Svata M. and Collinge, Sharon K.},
	Booktitle = {Ecology},
	Da = {1992/02/01},
	Date = {1992/02/01},
	Date-Added = {2013-06-26 16:01:27 +0100},
	Date-Modified = {2013-08-23 12:41:07 +0100},
	Doi = {10.2307/1938728},
	Isbn = {0012-9658},
	Journal = {Ecology},
	Journal1 = {Ecology},
	M3 = {doi: 10.2307/1938728},
	Number = {1},
	Pages = {153--169},
	Publisher = {Ecological Society of America},
	Title = {Plant Resistance to Insect Herbivores: A Field Test of the Environmental Stress Hypothesis},
	Ty = {JOUR},
	Url = {http://dx.doi.org/10.2307/1938728},
	Volume = {73},
	Year = {1992},
	Year1 = {1992},
	Bdsk-Url-1 = {http://dx.doi.org/10.2307/1938728}}

@article{Rand:1999vn,
	Author = {Rand, Tatyana A.},
	Cr = {Copyright \copyright 1999 Springer},
	Date = {1999/01/01},
	Date-Added = {2013-06-26 15:59:09 +0100},
	Date-Modified = {2013-08-23 12:41:23 +0100},
	Doi = {10.2307/4222439},
	Isbn = {00298549},
	Journal = {Oecologia},
	M1 = {ArticleType: research-article / Full publication date: 1999 / Copyright {\copyright}1999 Springer},
	Month = {01},
	Number = {1},
	Pages = {39--46},
	Publisher = {Springer in cooperation with International Association for Ecology},
	Title = {Effects of Environmental Context on the Susceptibility of \textit{Atriplex} \textit{patula} to Attack by Herbivorous Beetles},
	Ty = {JOUR},
	Url = {http://www.jstor.org/stable/4222439},
	Volume = {121},
	Year = {1999},
	Bdsk-Url-1 = {http://www.jstor.org/stable/4222439},
	Bdsk-Url-2 = {http://dx.doi.org/10.2307/4222439}}

@article{Fahnestock:1994kx,
	Annote = {Two abundant tallgrass prairie forb species, Ambrosia psilostachya and Vernonia baldwinii, are commonly found intact in patches where the grasses have been selectively grazed by bison. Microclimatic patterns and physiological responses of these forbs were measured in grazed and ungrazed patches. These experiments demonstrated that bison herbivory indirectly enhanced water availability and productivity of forbs growing in grazed patches. This was due primarily to the reduction in transpiring grass leaf area in grazed patches and an increase in light availability. In grazed patches, incident light at forb mid-canopy height was 53{\%} greater than ungrazed sites at midseason and soil temperatures were always warmer (e.g., 10 $\,^{\circ}$C at 5 cm), perhaps enabling forbs to initiate growth earlier in the spring. Enhanced leaf xylem pressure potential and stomatal conductance in plants in grazed areas were most evident when water availability was low (i.e., late in the growing season and over short-term dry periods characteristic of the tallgrass prairie environment). Relative to individuals in ungrazed areas, end-of-season biomass of A. psilostachya was 40{\%} greater and reproductive biomass and head number of V. baldwinii was 45{\%} and 40{\%} greater, respectively, in plants in grazed patches. A favorable growing environment maintained in grazed patches during periods of water limitation enhances carbon gain in forbs leading to increased biomass and potential fitness.},
	Author = {Fahnestock, Jace T. and Knapp, Alan K.},
	Cr = {Copyright \copyright 1994 Springer},
	Date = {1994/12/01},
	Date-Added = {2013-06-26 12:40:21 +0100},
	Date-Modified = {2013-06-26 12:40:21 +0100},
	Doi = {10.2307/20046513},
	Isbn = {00423106},
	Journal = {Vegetatio},
	M1 = {ArticleType: research-article / Full publication date: Dec., 1994 / Copyright {\copyright}1994 Springer},
	Month = {12},
	Number = {2},
	Pages = {123--131},
	Publisher = {Springer},
	Title = {Plant Responses to Selective Grazing by Bison: Interactions between Light, Herbivory and Water Stress},
	Ty = {JOUR},
	Url = {http://www.jstor.org/stable/20046513},
	Volume = {115},
	Year = {1994},
	Bdsk-Url-1 = {http://www.jstor.org/stable/20046513},
	Bdsk-Url-2 = {http://dx.doi.org/10.2307/20046513}}

@article{Huberty:2004uq,
	Author = {Huberty, Andrea F. and Denno, Robert F.},
	Booktitle = {Ecology},
	Da = {2004/05/01},
	Date = {2004/05/01},
	Date-Added = {2013-06-26 12:25:17 +0100},
	Date-Modified = {2013-08-23 12:40:46 +0100},
	Doi = {10.1890/03-0352},
	Isbn = {0012-9658},
	Journal = {Ecology},
	Journal1 = {Ecology},
	M3 = {doi: 10.1890/03-0352},
	Number = {5},
	Pages = {1383--1398},
	Publisher = {Ecological Society of America},
	Title = {PLANT WATER STRESS AND ITS CONSEQUENCES FOR HERBIVOROUS INSECTS: A NEW SYNTHESIS},
	Ty = {JOUR},
	Url = {http://dx.doi.org/10.1890/03-0352},
	Volume = {85},
	Year = {2004},
	Year1 = {2004},
	Bdsk-Url-1 = {http://dx.doi.org/10.1890/03-0352}}

@article{MODY:2009fk,
	Author = {Mody, Karsten and Eichenberger, Daniela and Dorn, Silvia},
	Date-Added = {2013-06-26 12:20:57 +0100},
	Date-Modified = {2013-07-11 13:21:04 +0100},
	Doi = {10.1111/j.1365-2311.2008.01053.x},
	Isbn = {1365-2311},
	Journal = {Ecological Entomology},
	Keywords = {Aphis pomi; chewing and sap-feeding insect herbivores; climate change; constitutive and induced plant resistance; growth--differentiation balance hypothesis; intraspecific variation; Malus domestica; Spodoptera littoralis; stable carbon isotopes},
	Number = {1},
	Pages = {133--143},
	Publisher = {Blackwell Publishing Ltd},
	Title = {Stress magnitude matters: different intensities of pulsed water stress produce non-monotonic resistance responses of host plants to insect herbivores},
	Ty = {JOUR},
	Url = {http://dx.doi.org/10.1111/j.1365-2311.2008.01053.x},
	Volume = {34},
	Year = {2009},
	Year1 = {2009/02/01},
	Bdsk-Url-1 = {http://dx.doi.org/10.1111/j.1365-2311.2008.01053.x}}

@article{Elzinga:2007fk,
	Author = {Elzinga, Jelmer A. and Atlan, Anne and Biere, Arjen and Gigord, Luc and Weis, Arthur E. and Bernasconi, Giorgina},
	Date = {2007/8//},
	Date-Added = {2013-06-20 09:57:15 +0100},
	Date-Modified = {2013-06-20 09:57:15 +0100},
	Doi = {http://dx.doi.org/10.1016/j.tree.2007.05.006},
	Isbn = {0169-5347},
	Journal = {Trends in Ecology \& Evolution},
	Month = {8},
	Number = {8},
	Pages = {432--439},
	Title = {Time after time: flowering phenology and biotic interactions},
	Ty = {JOUR},
	Url = {http://www.sciencedirect.com/science/article/pii/S0169534707001541},
	Volume = {22},
	Year = {2007},
	Bdsk-Url-1 = {http://www.sciencedirect.com/science/article/pii/S0169534707001541},
	Bdsk-Url-2 = {http://dx.doi.org/10.1016/j.tree.2007.05.006}}

@article{Strauss:1999fk1,
	Author = {Strauss, Sharon Y. and Agrawal, Anurag A.},
	Date = {1999/05/01},
	Date-Added = {2013-06-19 14:34:14 +0100},
	Date-Modified = {2015-06-01 21:14:35 +0000},
	Id = {S0169-5347(98)01576-6 DOI -},
	Isbn = {0169-5347},
	Journal = {Trends in Ecology \& Evolution},
	Journal1 = {Trends in ecology \& evolution (Personal edition)},
	Journal2 = {Trends Ecol Evol},
	Keywords = {Ecology; Evolution; Plant biology; herbivory; compensation; overcompensation; male plant fitness; plantinsect interactions; resistance; costs of tolerance; costs of defense},
	Month = {05},
	Number = {5},
	Pages = {179--185},
	Publisher = {Elsevier Science Publishers},
	Title = {The ecology and evolution of plant tolerance to herbivory},
	Ty = {ABST},
	Url = {http://linkinghub.elsevier.com/retrieve/pii/S0169534798015766},
	Volume = {14},
	Year = {1999},
	Bdsk-Url-1 = {http://linkinghub.elsevier.com/retrieve/pii/S0169534798015766}}

@article{Tiffin:2000uq,
	Author = {Tiffin, Peter},
	Da = {2000/07/01},
	Date-Added = {2013-06-14 16:34:42 +0100},
	Date-Modified = {2015-06-01 21:26:30 +0000},
	Doi = {10.1023/A:1010881317261},
	Isbn = {0269-7653},
	J2 = {Evolutionary Ecology},
	Journal = {Evolutionary Ecology},
	Keywords = {compensation; empirical approaches; herbivory; plant defense; plant--herbivore interaction; tolerance mechanisms},
	La = {English},
	Pages = {523-536},
	Publisher = {Kluwer Academic Publishers},
	Sp = {523-536},
	Title = {Mechanisms of tolerance to herbivore damage: what do we know?},
	Ty = {JOUR},
	Url = {http://dx.doi.org/10.1023/A%3A1010881317261},
	Volume = {14},
	Year = {2000},
	Bdsk-Url-1 = {http://dx.doi.org/10.1023/A%3A1010881317261},
	Bdsk-Url-2 = {http://dx.doi.org/10.1023/A:1010881317261}}

@article{Agrawal:2012fk,
	Abstract = {Insect herbivores are hypothesized to be major factors affecting the ecology and evolution of plants. We tested this prediction by suppressing insects in replicated field populations of a native plant, Oenothera biennis, which reduced seed predation, altered interspecific competitive dynamics, and resulted in rapid evolutionary divergence. Comparative genotyping and phenotyping of nearly 12,000 O. biennis individuals revealed that in plots protected from insects, resistance to herbivores declined through time owing to changes in flowering time and lower defensive ellagitannins in fruits, whereas plant competitive ability increased. This independent real-time evolution of plant resistance and competitive ability in the field resulted from the relaxation of direct selective effects of insects on plant defense and through indirect effects due to reduced herbivory on plant competitors.},
	Author = {Agrawal, Anurag A. and Hastings, Amy P. and Johnson, Marc T. J. and Maron, John L. and Salminen, Juha-Pekka},
	Date = {2012/10/05},
	Date-Added = {2013-06-14 15:52:34 +0100},
	Date-Modified = {2013-08-23 12:43:27 +0100},
	Journal = {Science},
	Journal1 = {Science},
	Month = {10},
	Number = {6103},
	Pages = {113--116},
	Title = {Insect Herbivores Drive Real-Time Ecological and Evolutionary Change in Plant Populations},
	Ty = {JOUR},
	Url = {http://www.sciencemag.org/content/338/6103/113.abstract},
	Volume = {338},
	Year = {2012},
	Bdsk-Url-1 = {http://www.sciencemag.org/content/338/6103/113.abstract}}

@article{Hawkes:2001fk,
	Author = {Hawkes, Christine V. and Sullivan, Jon J.},
	Booktitle = {Ecology},
	Da = {2001/07/01},
	Date = {2001/07/01},
	Date-Added = {2013-06-04 12:19:40 +0100},
	Date-Modified = {2013-08-23 12:37:45 +0100},
	Doi = {10.1890/0012-9658(2001)082{$[$}2045:TIOHOP{$]$}2.0.CO;2},
	Isbn = {0012-9658},
	Journal = {Ecology},
	Journal1 = {Ecology},
	M3 = {doi: 10.1890/0012-9658(2001)082{$[$}2045:TIOHOP{$]$}2.0.CO;2},
	Number = {7},
	Pages = {2045--2058},
	Publisher = {Ecological Society of America},
	Title = {THE IMPACT OF HERBIVORY ON PLANTS IN DIFFERENT RESOURCE CONDITIONS: A META-ANALYSIS},
	Ty = {JOUR},
	Url = {http://dx.doi.org/10.1890/0012-9658(2001)082[2045:TIOHOP]2.0.CO;2},
	Volume = {82},
	Year = {2001},
	Year1 = {2001},
	Bdsk-Url-1 = {http://dx.doi.org/10.1890/0012-9658(2001)082%5B2045:TIOHOP%5D2.0.CO;2},
	Bdsk-Url-2 = {http://dx.doi.org/10.1890/0012-9658(2001)082%7B$%5B$%7D2045:TIOHOP%7B$%5D$%7D2.0.CO;2}}

@article{Carr:2002fk,
	Author = {Carr, David E. and Eubanks, Micky D.},
	Cr = {Copyright \copyright 2002 Society for the Study of Evolution},
	Date = {2002/01/01},
	Date-Added = {2013-05-24 16:07:39 +0100},
	Date-Modified = {2013-08-23 12:40:28 +0100},
	Doi = {10.2307/3061517},
	Isbn = {00143820},
	Journal = {Evolution},
	M1 = {ArticleType: research-article / Full publication date: Jan., 2002 / Copyright {\copyright}2002 Society for the Study of Evolution},
	Month = {01},
	Number = {1},
	Pages = {22--30},
	Publisher = {Society for the Study of Evolution},
	Title = {Inbreeding Alters Resistance to Insect Herbivory and Host Plant Quality in \textit{Mimulus} \textit{guttatus} (\text{Scrophulariaceae})},
	Ty = {JOUR},
	Url = {http://www.jstor.org/stable/3061517},
	Volume = {56},
	Year = {2002},
	Bdsk-Url-1 = {http://www.jstor.org/stable/3061517},
	Bdsk-Url-2 = {http://dx.doi.org/10.2307/3061517}}

@article{Frazee:1994fk,
	Author = {Frazee, Joan E. and Marquis, Robert J.},
	Cr = {Copyright \copyright 1994 Botanical Society of America},
	Date = {1994/02/01},
	Date-Added = {2013-03-27 15:10:10 +0000},
	Date-Modified = {2013-08-23 12:47:41 +0100},
	Doi = {10.2307/2445635},
	Isbn = {00029122},
	Journal = {American Journal of Botany},
	M1 = {ArticleType: research-article / Full publication date: Feb., 1994 / Copyright {\copyright}1994 Botanical Society of America},
	Month = {02},
	Number = {2},
	Pages = {206--215},
	Publisher = {Botanical Society of America},
	Title = {Environmental Contribution to Floral Trait Variation in \textit{Chamaecrista} \textit{fasciculata} (\text{Fabaceae}: \text{Caesalpinoideae})},
	Ty = {JOUR},
	Url = {http://www.jstor.org/stable/2445635},
	Volume = {81},
	Year = {1994},
	Bdsk-Url-1 = {http://www.jstor.org/stable/2445635},
	Bdsk-Url-2 = {http://dx.doi.org/10.2307/2445635}}

@article{Zhang:2013dz,
	Author = {Zhang, Yuan-Ye and Fischer, Markus and Colot, Vincent and Bossdorf, Oliver},
	Date-Added = {2013-03-22 17:53:40 +0000},
	Date-Modified = {2013-03-22 17:53:40 +0000},
	Doi = {10.1111/nph.12010},
	Isbn = {1469-8137},
	Journal = {New Phytologist},
	Journal1 = {New Phytol},
	Keywords = {Arabidopsis thaliana; DNA methylation; drought tolerance; ecological epigenetics; epiRILs; heritability},
	Number = {1},
	Pages = {314--322},
	Title = {Epigenetic variation creates potential for evolution of plant phenotypic plasticity},
	Ty = {JOUR},
	Url = {http://dx.doi.org/10.1111/nph.12010},
	Volume = {197},
	Year = {2013},
	Year1 = {2013/01/01},
	Bdsk-Url-1 = {http://dx.doi.org/10.1111/nph.12010}}

@article{Tisne:2010fv,
	Address = {United States},
	Address1 = {Laboratoire d'Ecophysiologie des Plantes sous Stress Environnementaux UMR 759, Institut National de la Recherche Agronomique/Ecole Nationale Sup{\'e}rieure d'Agronomie, Place Viala, F-34060 Montpellier, Cedex 1, France.},
	Annote = {Accession Number: 20545881. Language: English. Date Created: 20101022. Date Completed: 20110124. Update Code: 20121129. Publication Type: Journal Article. Journal ID: 9309004. Publication Model: Print. Cited Medium: Internet. NLM ISO Abbr: Plant Cell Environ.. Linking ISSN: 01407791. Subset: IM; Date of Electronic Publication: 20101101. Current Imprints: Publication: New York Ny : Blackwell Scientific Publications; Original Imprints: Publication: Oxford, UK : Blackwell Scientific Publications,},
	Annote1 = {Variation in leaf development caused by water deficit was analysed in 120 recombinant inbred lines derived from two Arabidopsis thaliana accessions, Ler and An-1. Main effect quantitative trait loci (QTLs) and QTLs in epistatic interactions were mapped for the responses of rosette area, leaf number and leaf 6 area to water deficit. An epistatic interaction between two QTLs affected the response of whole rosette area and individual leaf area but only with effects in well-watered condition. A second epistatic interaction between two QTLs controlled the response of rosette area and leaf number with specific effects in the water deficit condition. These effects were validated by generating and phenotyping new appropriate lines. Accordingly, a low reduction of rosette area was observed for lines with a specific allelic combination at the two interacting QTLs. This low reduction was accompanied by an increase in leaf number with a lengthening of the vegetative phase and a low reduction in individual leaf area with low reductions in epidermal cell area and number. Statistical analyses suggested that responses of epidermal cell area and number to water deficit in individual leaves were partly caused by delay in flowering time and reduction in leaf emergence rate, respectively.; {\copyright}2010 Blackwell Publishing Ltd.},
	Author = {Tisn{\'e}, S{\'e}bastien and Schmalenbach, Inga and Reymond, Matthieu and Dauzat, Myriam and Pervent, Marjorie and Vile, Denis and Granier, Christine},
	Date = {2010/11//},
	Date-Added = {2013-03-22 17:44:57 +0000},
	Date-Modified = {2013-03-22 17:44:57 +0000},
	Db = {mnh},
	Doi = {10.1111/j.1365-3040.2010.02191.x},
	Dp = {EBSCOhost},
	Id = {20545881},
	Isbn = {1365-3040},
	Journal = {Plant, Cell \& Environment},
	Journal1 = {Plant, Cell \& Environment},
	Journal2 = {Plant Cell Environ},
	Keywords = {Quantitative Trait Loci*; Arabidopsis/*growth \& development; Plant Leaves/*growth \& development; Water/*metabolism; Arabidopsis/genetics; Breeding; Chromosome Mapping; Droughts; Epistasis, Genetic; Phenotype; Plant Leaves/genetics},
	Month = {11},
	Number = {11},
	Pages = {1875--1887},
	Publisher = {Blackwell Scientific Publications},
	Title = {Keep on growing under drought: genetic and developmental bases of the response of rosette area using a recombinant inbred line population.},
	Ty = {JOUR},
	Url = {http://search.ebscohost.com/login.aspx?direct=true&db=mnh&AN=20545881&site=ehost-live},
	Volume = {33},
	Year = {2010},
	Bdsk-Url-1 = {http://search.ebscohost.com/login.aspx?direct=true&db=mnh&AN=20545881&site=ehost-live},
	Bdsk-Url-2 = {http://dx.doi.org/10.1111/j.1365-3040.2010.02191.x}}

@article{Steyn:1996bs,
	Author = {Steyn, H. M. and van Rooyen, N. and van Rooyen, M. W. and Theron, G. K.},
	Date = {1996/5//},
	Date-Added = {2013-03-22 17:42:53 +0000},
	Date-Modified = {2015-06-01 21:25:36 +0000},
	Doi = {http://dx.doi.org/10.1006/jare.1996.0045},
	Isbn = {0140-1963},
	Journal = {Journal of Arid Environments},
	Keywords = {Namaqualand; phenology; ephemeral plants; water stress},
	Month = {5},
	Number = {1},
	Pages = {49--62},
	Title = {The phenology of \text{Namaqualand} ephemeral species. \text{The} effect of water stress},
	Ty = {JOUR},
	Url = {http://www.sciencedirect.com/science/article/pii/S0140196396900452},
	Volume = {33},
	Year = {1996},
	Bdsk-Url-1 = {http://www.sciencedirect.com/science/article/pii/S0140196396900452},
	Bdsk-Url-2 = {http://dx.doi.org/10.1006/jare.1996.0045}}

@article{Steinbrenner:2012ij,
	Author = {Steinbrenner, AdamD. and Agerbirk, Niels and Orians, ColinM. and Chew, FrancesS.},
	Da = {2012/12/01},
	Date-Added = {2013-03-22 17:37:40 +0000},
	Date-Modified = {2013-08-22 14:01:13 +0100},
	Doi = {10.1007/s00049-012-0113-y},
	Isbn = {0937-7409},
	J2 = {Chemoecology},
	Journal = {Chemoecology},
	Keywords = {Glucosinolates; Phenotypic plasticity; Abiotic stress; Latent effects; Gluconapin},
	La = {English},
	Number = {4},
	Publisher = {SP Birkh{\"a}user Verlag Basel},
	Sp = {239-250},
	Title = {Transient abiotic stresses lead to latent defense and reproductive responses over the \textit{Brassica} \textit{rapa} life cycle},
	Ty = {JOUR},
	Url = {http://dx.doi.org/10.1007/s00049-012-0113-y},
	Volume = {22},
	Year = {2012},
	Bdsk-Url-1 = {http://dx.doi.org/10.1007/s00049-012-0113-y}}

@article{Sherrard:2006tg,
	Author = {Sherrard, Mark E. and Maherali, Hafiz},
	Cr = {Copyright \copyright 2006 Society for the Study of Evolution},
	Date = {2006/12/01},
	Date-Added = {2013-03-22 17:33:08 +0000},
	Date-Modified = {2013-08-23 12:44:50 +0100},
	Doi = {10.2307/4134810},
	Isbn = {00143820},
	Journal = {Evolution},
	M1 = {ArticleType: research-article / Full publication date: Dec., 2006 / Copyright {\copyright}2006 Society for the Study of Evolution},
	Month = {12},
	Number = {12},
	Pages = {2478--2489},
	Publisher = {Society for the Study of Evolution},
	Title = {The Adaptive Significance of Drought Escape in \textit{Avena} \textit{barbata}, an Annual Grass},
	Ty = {JOUR},
	Url = {http://www.jstor.org/stable/4134810},
	Volume = {60},
	Year = {2006},
	Bdsk-Url-1 = {http://www.jstor.org/stable/4134810},
	Bdsk-Url-2 = {http://dx.doi.org/10.2307/4134810}}

@article{Nevo:2012kl,
	Abstract = {Climate change is a major environmental stress threatening biodiversity and human civilization. The best hope to secure staple food for humans and animal feed by future crop improvement depends on wild progenitors. We examined 10 wild emmer wheat (Triticum dicoccoides Koern.) populations and 10 wild barley (Hordeum spontaneum K. Koch) populations in Israel, sampling them in 1980 and again in 2008, and performed phenotypic and genotypic analyses on the collected samples. We witnessed the profound adaptive changes of these wild cereals in Israel over the last 28 y in flowering time and simple sequence repeat allelic turnover. The revealed evolutionary changes imply unrealized risks present in genetic resources for crop improvement and human food production.},
	Author = {Nevo, Eviatar and Fu, Yong-Bi and Pavlicek, Tomas and Khalifa, Souad and Tavasi, Mordechai and Beiles, Avigdor},
	Date = {2012/02/28},
	Date-Added = {2013-03-22 17:10:52 +0000},
	Date-Modified = {2013-08-23 12:43:38 +0100},
	Journal = {Proceedings of the National Academy of Sciences},
	Journal1 = {Proceedings of the National Academy of Sciences},
	Month = {02},
	Number = {9},
	Pages = {3412--3415},
	Title = {Evolution of wild cereals during 28 years of global warming in \text{Israel}},
	Ty = {JOUR},
	Url = {http://www.pnas.org/content/109/9/3412.abstract},
	Volume = {109},
	Year = {2012},
	Bdsk-Url-1 = {http://www.pnas.org/content/109/9/3412.abstract}}

@article{Molina-Montenegro:2010oq,
	Author = {Molina-Montenegro, MarcoA. and Atala, Cristian and Gianoli, Ernesto},
	Booktitle = {Biological Invasions},
	Da = {2010/07/01},
	Date-Added = {2013-03-22 17:07:20 +0000},
	Date-Modified = {2013-03-22 17:07:59 +0000},
	Doi = {10.1007/s10530-009-9638-6},
	Isbn = {1387-3547},
	J2 = {Biol Invasions},
	Keywords = {Changing environments; Flowering time; Photosynthetic performance; Plastic responses; Water shortage},
	La = {English},
	Number = {7},
	Pages = {2277--2284},
	Publisher = {Springer Netherlands},
	Sp = {2277-2284},
	Title = {Phenotypic plasticity and performance of \textit{Taraxacum} \textit{officinale} (dandelion) in habitats of contrasting environmental heterogeneity},
	Ty = {JOUR},
	Url = {http://dx.doi.org/10.1007/s10530-009-9638-6},
	Volume = {12},
	Year = {2010},
	Bdsk-Url-1 = {http://dx.doi.org/10.1007/s10530-009-9638-6}}

@article{Juenger:2005nx,
	Author = {Juenger, ThomasE. and Sen, S{\'a}unak and Stowe, KirkA. and Simms, EllenL.},
	Booktitle = {Genetica},
	Da = {2005/02/01},
	Date-Added = {2013-03-22 17:05:04 +0000},
	Date-Modified = {2013-03-22 17:05:26 +0000},
	Doi = {10.1007/s10709-003-2717-1},
	Isbn = {0016-6707},
	J2 = {Genetica},
	Keywords = {Arabidopsis thaliana; epistasis; flowering time; gene--environment interaction; non-additive gene action; phenology; quantitative genetics},
	La = {English},
	Number = {1-2},
	Publisher = {Kluwer Academic Publishers},
	Sp = {87-105},
	Title = {Epistasis and genotype-environment interaction for quantitative trait loci affecting flowering time in \textit{Arabidopsis} \textit{thaliana}},
	Ty = {JOUR},
	Url = {http://dx.doi.org/10.1007/s10709-003-2717-1},
	Volume = {123},
	Year = {2005},
	Bdsk-Url-1 = {http://dx.doi.org/10.1007/s10709-003-2717-1}}

@article{Bull-Herenu:2009cr,
	Author = {Bull-Here{\~n}u, Kester and Arroyo, MaryT. K.},
	Da = {2009/04/01},
	Date-Added = {2013-03-22 15:55:57 +0000},
	Date-Modified = {2013-08-22 14:02:03 +0100},
	Doi = {10.1007/s00606-008-0126-8},
	Isbn = {0378-2697},
	J2 = {Plant Syst Evol},
	Journal = {Plant Systematics and Evolution},
	Keywords = {Chaetanthera moenchioides; Flowering time; Senescence; Aridity gradient; Water stress; Mediterranean climate; Genetic assimilation; Failure-time analysis},
	La = {English},
	Number = {3-4},
	Publisher = {Springer Vienna},
	Sp = {159-167},
	Title = {Phenological and morphological differentiation in annual \textit{Chaetanthera} \textit{moenchioides} (\text{Asteraceae}) over an aridity gradient},
	Ty = {JOUR},
	Url = {http://dx.doi.org/10.1007/s00606-008-0126-8},
	Volume = {278},
	Year = {2009},
	Bdsk-Url-1 = {http://dx.doi.org/10.1007/s00606-008-0126-8}}

@article{Franks:2008dq,
	Address = {Switzerland},
	Address1 = {Department of Biological Sciences, Larkin Hall, Fordham University, Bronx, NY 10458, USA. franks{\char64}fordham.edu},
	Annote1 = {Climate change is likely to spur rapid evolution, potentially altering integrated suites of life-history traits. We examined evolutionary change in multiple life-history traits of the annual plant Brassica rapa collected before and after a recent 5-year drought in southern California. We used a direct approach to examining evolutionary change by comparing ancestors and descendants. Collections were made from two populations varying in average soil moisture levels, and lines propagated from the collected seeds were grown in a greenhouse and experimentally subjected to conditions simulating either drought (short growing season) or high precipitation (long growing season) years. Comparing ancestors and descendants, we found that the drought caused many changes in life-history traits, including a shift to earlier flowering, longer duration of flowering, reduced peak flowering and greater skew of the flowering schedule. Descendants had thinner stems and fewer leaf nodes at the time of flowering than ancestors, indicating that the drought selected for plants that flowered at a smaller size and earlier ontogenetic stage rather than selecting for plants to develop more rapidly. Thus, there was not evidence for absolute developmental constraints to flowering time evolution. Common principal component analyses showed substantial differences in the matrix of trait covariances both between short and long growing season treatments and between populations. Although the covariances matrices were generally similar between ancestors and descendants, there was evidence for complex evolutionary changes in the relationships among the traits, and these changes depended on the population and treatment. These results show that a full appreciation of the impacts of global change on phenotypic evolution will entail an understanding of how changes in climatic conditions affect trait values and the structure of relationships among traits.;},
	Author = {Franks, S J and Weis, A E},
	Date = {2008/09//},
	Date-Added = {2013-03-22 15:54:01 +0000},
	Date-Modified = {2015-06-01 20:54:02 +0000},
	Db = {mnh},
	Doi = {10.1111/j.1420-9101.2008.01566.x},
	Dp = {EBSCOhost},
	Id = {18557796},
	Isbn = {1420-9101},
	Journal = {Journal of Evolutionary Biology},
	Journal1 = {Journal Of Evolutionary Biology},
	Journal2 = {J Evol Biol},
	Keywords = {Biological Evolution*; Droughts*; Brassica rapa/*physiology; Flowers/*physiology; California; Genetics, Population; Multivariate Analysis; Phenotype; Principal Component Analysis; Quantitative Trait, Heritable; Time Factors},
	Month = {09},
	Number = {5},
	Pages = {1321--1334},
	Publisher = {Blackwell Science},
	Title = {A change in climate causes rapid evolution of multiple life-history traits and their interactions in an annual plant.},
	Ty = {JOUR},
	Url = {http://search.ebscohost.com/login.aspx?direct=true&db=mnh&AN=18557796&site=ehost-live},
	Volume = {21},
	Year = {2008},
	Bdsk-Url-1 = {http://search.ebscohost.com/login.aspx?direct=true&db=mnh&AN=18557796&site=ehost-live},
	Bdsk-Url-2 = {http://dx.doi.org/10.1111/j.1420-9101.2008.01566.x}}

@article{Franks:2007bh,
	Author = {Franks, Steven J. and Sim, Sheina and Weis, Arthur E.},
	Cr = {Copyright \copyright 2007 National Academy of Sciences},
	Date = {2007/01/23},
	Date-Added = {2013-03-22 15:49:26 +0000},
	Date-Modified = {2013-08-23 12:42:39 +0100},
	Doi = {10.2307/25426274},
	Isbn = {00278424},
	Journal = {Proceedings of the National Academy of Sciences of the United States of America},
	M1 = {ArticleType: research-article / Full publication date: Jan. 23, 2007 / Copyright {\copyright}2007 National Academy of Sciences},
	Month = {01},
	Number = {4},
	Pages = {1278--1282},
	Publisher = {National Academy of Sciences},
	Title = {Rapid Evolution of Flowering Time by an Annual Plant in Response to a Climate Fluctuation},
	Ty = {JOUR},
	Url = {http://www.jstor.org/stable/25426274},
	Volume = {104},
	Year = {2007},
	Bdsk-Url-1 = {http://www.jstor.org/stable/25426274},
	Bdsk-Url-2 = {http://dx.doi.org/10.2307/25426274}}

@article{Fox:1990qf,
	Author = {Gordon A. Fox},
	Cr = {Copyright \copyright 1990 Society for the Study of Evolution},
	Date = {1990/09/01},
	Date-Added = {2013-03-22 15:48:03 +0000},
	Date-Modified = {2013-08-23 12:45:31 +0100},
	Doi = {10.2307/2409326},
	Isbn = {00143820},
	Journal = {Evolution},
	M1 = {ArticleType: research-article / Full publication date: Sep., 1990 / Copyright {\copyright}1990 Society for the Study of Evolution},
	Month = {09},
	Number = {6},
	Pages = {1404--1423},
	Publisher = {Society for the Study of Evolution},
	Title = {Components of Flowering Time Variation in a Desert Annual},
	Ty = {JOUR},
	Url = {http://www.jstor.org/stable/2409326},
	Volume = {44},
	Year = {1990},
	Bdsk-Url-1 = {http://www.jstor.org/stable/2409326},
	Bdsk-Url-2 = {http://dx.doi.org/10.2307/2409326}}

@article{Aronson:1992ve,
	Author = {Aronson, J. and Kigel, J. and Shmida, A. and Klein, J.},
	Cr = {Copyright \copyright 1992 Springer},
	Date = {1992/01/01},
	Date-Added = {2013-03-22 15:45:08 +0000},
	Date-Modified = {2013-08-23 12:45:15 +0100},
	Doi = {10.2307/4219844},
	Isbn = {00298549},
	Journal = {Oecologia},
	M1 = {ArticleType: research-article / Full publication date: 1992 / Copyright {\copyright}1992 Springer},
	Month = {01},
	Number = {1},
	Pages = {17--26},
	Publisher = {Springer in cooperation with International Association for Ecology},
	Title = {Adaptive Phenology of Desert and \text{Mediterranean} Populations of Annual Plants Grown with and without Water Stress},
	Ty = {JOUR},
	Url = {http://www.jstor.org/stable/4219844},
	Volume = {89},
	Year = {1992},
	Bdsk-Url-1 = {http://www.jstor.org/stable/4219844},
	Bdsk-Url-2 = {http://dx.doi.org/10.2307/4219844}}

@article{Angert:2010ly,
	Abstract = {Temporal environmental variation has profound influences on population dynamics and community structure. Examination of functional traits that influence resource uptake and allocation can illuminate how co-occurring species translate environmental variation into different demographic outcomes, yet few studies have considered interspecific differences in trait plasticity. We experimentally manipulated soil moisture to test the hypothesis that differences in morphological plasticity contribute to species differences in demographic response to unpredictable precipitation in Sonoran Desert winter annual plants. We compared plasticity of leaf traits and biomass allocation between Pectocarya recurvata (Boraginaceae) and Stylocline micropoides (Asteraceae), co-occurring species that differ in long-term demographic patterns. The species with highly variable population dynamics, Stylocline, had striking increases in leaf area and root biomass in response to an experimental increase in soil moisture. In contrast, the species with buffered long-term population dynamics, Pectocarya, did not differ in leaf morphology or biomass allocation between soil moisture treatments. Regardless of water treatment, Pectocarya had earlier reproductive phenology and greater fecundity than Stylocline, suggesting that differences in the timing of the phenological transitions from vegetative to reproductive growth may affect species'responses to precipitation pulses. Combining long-term observations with experimental manipulations provides a window into the functional underpinnings and demographic consequences of trait plasticity.},
	Annote = {10.3732/ajb.0900242},
	Author = {Angert, Amy L. and Horst, Jonathan L. and Huxman, Travis E. and Venable, D. Lawrence},
	Date = {2010/03/01},
	Date-Added = {2013-03-22 15:42:45 +0000},
	Date-Modified = {2013-03-22 15:43:06 +0000},
	Journal = {American Journal of Botany},
	Journal1 = {American Journal of Botany},
	Month = {03},
	Number = {3},
	Pages = {405--411},
	Title = {Phenotypic plasticity and precipitation response in \text{Sonoran} \text{Desert} winter annuals},
	Ty = {JOUR},
	Url = {http://www.amjbot.org/content/97/3/405.abstract},
	Volume = {97},
	Year = {2010},
	Bdsk-Url-1 = {http://www.amjbot.org/content/97/3/405.abstract}}

@article{Lehtila:1997zr,
	Author = {Lehtil{\"a}, K. and Strauss, Sharon Y.},
	Da = {1997/07/01},
	Date-Added = {2013-03-22 15:37:01 +0000},
	Date-Modified = {2013-08-22 14:03:21 +0100},
	Doi = {10.1007/s004420050251},
	Isbn = {0029-8549},
	J2 = {Oecologia},
	Journal = {Oecologia},
	Keywords = {Key words Pollination; Herbivory; Male fitness; Floral traits; Raphanus raphanistrum},
	La = {English},
	Number = {3},
	Pages = {396--403},
	Publisher = {Springer-Verlag},
	Sp = {396-403},
	Title = {Leaf damage by herbivores affects attractiveness to pollinators in wild radish, \textit{Raphanus} \textit{raphanistrum}},
	Ty = {JOUR},
	Url = {http://dx.doi.org/10.1007/s004420050251},
	Volume = {111},
	Year = {1997},
	Bdsk-Url-1 = {http://dx.doi.org/10.1007/s004420050251}}

@article{Juenger:1998ys,
	Author = {Juenger, Thomas and Bergelson, Joy},
	Cr = {Copyright \copyright 1998 Society for the Study of Evolution},
	Date = {1998/12/01},
	Date-Added = {2013-03-22 15:34:13 +0000},
	Date-Modified = {2015-06-01 21:21:55 +0000},
	Doi = {10.2307/2411332},
	Isbn = {00143820},
	Journal = {Evolution},
	M1 = {ArticleType: research-article / Full publication date: Dec., 1998 / Copyright {\copyright}1998 Society for the Study of Evolution},
	Month = {12},
	Number = {6},
	Pages = {1583--1592},
	Publisher = {Society for the Study of Evolution},
	Title = {Pairwise Versus Diffuse Natural Selection and the Multiple Herbivores of \text{scarlet} \text{gilia}, \textit{Ipomopsis} \textit{aggregata}},
	Ty = {JOUR},
	Url = {http://www.jstor.org/stable/2411332},
	Volume = {52},
	Year = {1998},
	Bdsk-Url-1 = {http://www.jstor.org/stable/2411332},
	Bdsk-Url-2 = {http://dx.doi.org/10.2307/2411332}}

@article{Juenger:1997vn,
	Author = {Juenger, Thomas and Bergelson, Joy},
	Cr = {Copyright \copyright 1997 Ecological Society of America},
	Date = {1997/09/01},
	Date-Added = {2013-03-22 15:32:52 +0000},
	Date-Modified = {2015-06-01 21:21:40 +0000},
	Doi = {10.2307/2266093},
	Isbn = {00129658},
	Journal = {Ecology},
	M1 = {ArticleType: research-article / Full publication date: Sep., 1997 / Copyright {\copyright}1997 Ecological Society of America},
	Month = {09},
	Number = {6},
	Pages = {1684--1695},
	Publisher = {Ecological Society of America},
	Title = {Pollen and Resource Limitation of Compensation to Herbivory in \text{scarlet} \text{gilia}, \textit{Ipomopsis} \textit{aggregata}},
	Ty = {JOUR},
	Url = {http://www.jstor.org/stable/2266093},
	Volume = {78},
	Year = {1997},
	Bdsk-Url-1 = {http://www.jstor.org/stable/2266093},
	Bdsk-Url-2 = {http://dx.doi.org/10.2307/2266093}}

@article{Freeman:2003kx,
	Author = {Freeman, Rachael S. and Alison K. Brody and Neefus, Christopher D.},
	Cr = {Copyright \copyright 2003 Springer},
	Date = {2003/08/01},
	Date-Added = {2013-03-22 15:27:03 +0000},
	Date-Modified = {2013-08-23 12:49:00 +0100},
	Doi = {10.2307/4223688},
	Isbn = {00298549},
	Journal = {Oecologia},
	M1 = {ArticleType: research-article / Full publication date: Aug., 2003 / Copyright {\copyright}2003 Springer},
	Month = {08},
	Number = {3},
	Pages = {394--401},
	Publisher = {Springer in cooperation with International Association for Ecology},
	Title = {Flowering Phenology and Compensation for Herbivory in \textit{Ipomopsis} \textit{aggregata}},
	Ty = {JOUR},
	Url = {http://www.jstor.org/stable/4223688},
	Volume = {136},
	Year = {2003},
	Bdsk-Url-1 = {http://www.jstor.org/stable/4223688},
	Bdsk-Url-2 = {http://dx.doi.org/10.2307/4223688}}

@article{Lin:2010uq,
	Author = {Lin, SusanM. and Galloway, LauraF.},
	Da = {2010/08/01},
	Date-Added = {2013-03-22 15:23:30 +0000},
	Date-Modified = {2015-06-01 20:58:58 +0000},
	Doi = {10.1007/s00442-010-1634-0},
	Isbn = {0029-8549},
	J2 = {Oecologia},
	Journal = {Oecologia},
	Keywords = {Deer; Flowering phenology; Maternal effects; Plasticity to light; Tolerance},
	La = {English},
	Number = {4},
	Pages = {911-920},
	Publisher = {Springer-Verlag},
	Sp = {911-920},
	Title = {Environmental context determines within- and potential between-generation consequences of herbivory},
	Ty = {JOUR},
	Url = {http://dx.doi.org/10.1007/s00442-010-1634-0},
	Volume = {163},
	Year = {2010},
	Bdsk-Url-1 = {http://dx.doi.org/10.1007/s00442-010-1634-0}}

@article{Erneberg:1999fk,
	Author = {Erneberg, Marianne},
	Da = {1999/02/01},
	Date-Added = {2013-03-22 15:21:54 +0000},
	Date-Modified = {2013-08-22 14:02:42 +0100},
	Doi = {10.1007/s004420050719},
	Isbn = {0029-8549},
	J2 = {Oecologia},
	Journal = {Oecologia},
	Keywords = {Key words Invasion barrier; Interspecific competition; Invertebrate herbivory; Compensation; Anthemiscotula},
	La = {English},
	Number = {2},
	Publisher = {Springer-Verlag},
	Sp = {203-209},
	Title = {Effects of herbivory and competition on an introduced plant in decline},
	Ty = {JOUR},
	Url = {http://dx.doi.org/10.1007/s004420050719},
	Volume = {118},
	Year = {1999},
	Bdsk-Url-1 = {http://dx.doi.org/10.1007/s004420050719}}

@article{Cipollini:2001uq,
	Author = {Cipollini, Donald F. and Sipe, Michelle L.},
	Da = {2001/09/01},
	Date-Added = {2013-03-22 11:52:33 +0000},
	Date-Modified = {2015-05-26 21:45:50 +0000},
	Doi = {10.1007/s00049-001-8319-4},
	Isbn = {0937-7409},
	J2 = {Chemoecology},
	Journal = {Chemoecology},
	Keywords = {Key words.Brassica kaber, costs of defense, herbivory, induced chemical defenses, jasmonic acid, specificity.},
	La = {English},
	Number = {3},
	Pages = {137--143},
	Publisher = {Birkh{\"a}user Verlag},
	Sp = {137-143},
	Title = {Jasmonic acid treatment and mammalian herbivory differentially affect chemical defenses and growth of wild mustard (\textit{Brassica kaber})},
	Ty = {JOUR},
	Url = {http://dx.doi.org/10.1007/s00049-001-8319-4},
	Volume = {11},
	Year = {2001},
	Bdsk-Url-1 = {http://dx.doi.org/10.1007/s00049-001-8319-4}}

@article{Brody:2012fk,
	Author = {Brody, Alison K. and Irwin, Rebecca E.},
	Date-Added = {2013-03-22 11:51:05 +0000},
	Date-Modified = {2015-05-25 21:14:54 +0000},
	Doi = {10.1111/j.1600-0706.2012.20458.x},
	Isbn = {1600-0706},
	Journal = {Oikos},
	Journal1 = {Oikos},
	Number = {9},
	Pages = {1424--1434},
	Publisher = {Blackwell Publishing Ltd},
	Title = {When resources don't rescue: flowering phenology and species interactions affect compensation to herbivory in \textit{Ipomopsis aggregata}},
	Ty = {JOUR},
	Url = {http://dx.doi.org/10.1111/j.1600-0706.2012.20458.x},
	Volume = {121},
	Year = {2012},
	Year1 = {2012/09/01},
	Bdsk-Url-1 = {http://dx.doi.org/10.1111/j.1600-0706.2012.20458.x}}

@article{Ivey2009,
	Author = {Ivey, C T and Carr, D E and Eubanks, M D},
	Date-Added = {2012-12-07 17:52:09 +0000},
	Date-Modified = {2012-12-07 17:53:09 +0000},
	Journal = {Heredity},
	Pages = {303 - 311},
	Title = {Genetic variation and constraints on the evolution of defense against spittlebug (\textit{Philaenus} \textit{spumarius}) herbivory in \textit{Mimulus} \textit{guttatus}},
	Volume = {102},
	Year = {2009}}

@article{Wu:2010uq,
	Author = {Wu, CarrieA. and Lowry, DavidB. and Nutter, LauraI. and Willis, JohnH.},
	Da = {2010/01/01},
	Date-Added = {2012-12-07 17:30:56 +0000},
	Date-Modified = {2015-06-01 21:18:28 +0000},
	Doi = {10.1007/s00442-009-1448-0},
	Isbn = {0029-8549},
	J2 = {Oecologia},
	Journal = {Oecologia},
	Keywords = {Dehydration avoidance; Drought escape; Flowering time; Monkeyflowers; Water deficit},
	La = {English},
	Pages = {23-33},
	Publisher = {Springer-Verlag},
	Sp = {23-33},
	Title = {Natural variation for drought-response traits in the \textit{Mimulus} \textit{guttatus} species complex},
	Ty = {JOUR},
	Url = {http://dx.doi.org/10.1007/s00442-009-1448-0},
	Volume = {162},
	Year = {2010},
	Bdsk-Url-1 = {http://dx.doi.org/10.1007/s00442-009-1448-0}}

@article{Brachi:2012fk,
	Abstract = {<p>Phenological traits often show variation within and among natural populations of annual plants. Nevertheless, the adaptive value of post-anthesis traits is seldom tested. In this study, we estimated the adaptive values of pre- and post-anthesis traits in two stressful environments (water stress and interspecific competition), using the selfing annual species <italic>Arabidopsis thaliana</italic>. By estimating seed production and by performing laboratory natural selection (LNS), we assessed the strength and nature (directional, disruptive and stabilizing) of selection acting on phenological traits in <italic>A. thaliana</italic> under the two tested stress conditions, each with four intensities. Both the type of stress and its intensity affected the strength and nature of selection, as did genetic constraints among phenological traits. Under water stress, both experimental approaches demonstrated directional selection for a shorter life cycle, although bolting time imposes a genetic constraint on the length of the interval between bolting and anthesis. Under interspecific competition, results from the two experimental approaches showed discrepancies. Estimation of seed production predicted directional selection toward early pre-anthesis traits and long post-anthesis periods. In contrast, the LNS approach suggested neutrality for all phenological traits. This study opens questions on adaptation in complex natural environment where many selective pressures act simultaneously.</p>},
	Author = {Brachi, Benjamin and Aim{\'e}, Carla and Glorieux, C{\'e}dric and Cuguen, Joel and Roux, Fabrice},
	Date = {2012/03/05},
	Date-Added = {2012-12-07 17:26:50 +0000},
	Date-Modified = {2012-12-07 17:26:50 +0000},
	Journal = {PLoS ONE},
	Journal1 = {PLoS ONE},
	M3 = {doi:10.1371/journal.pone.0032069},
	Month = {03},
	Number = {3},
	Publisher = {Public Library of Science},
	Sp = {e32069 EP -},
	Title = {Adaptive Value of Phenological Traits in Stressful Environments: Predictions Based on Seed Production and Laboratory Natural Selection},
	Ty = {JOUR},
	Url = {http://dx.doi.org/10.1371%2Fjournal.pone.0032069},
	Volume = {7},
	Year = {2012},
	Bdsk-Url-1 = {http://dx.doi.org/10.1371%2Fjournal.pone.0032069}}

@article{Weis2005,
	Author = {Weis, Arthur E. and Winterer, J. and Vacher, C. and Kossler, T. M. and Young, C. A. and LeBruhn, G. L.},
	Date-Added = {2012-06-04 09:30:40 +0100},
	Date-Modified = {2012-06-04 09:37:06 +0100},
	Journal = {Evolutionary Ecology Research},
	Pages = {161-181},
	Title = {Phenological assortative mating in flowering plants: the nature and consequences of its frequency dependence},
	Volume = {7},
	Year = {2005}}

@article{Ennos1987,
	Author = {Ennos, RA and Dodson, RK},
	Date-Added = {2012-03-09 20:47:30 +0000},
	Date-Modified = {2012-03-09 20:47:53 +0000},
	Journal = {Heredity},
	Pages = {119 - 126},
	Title = {Pollen success, functional gender and assortative mating in an experimental plant population},
	Volume = {58},
	Year = {1987}}

@article{Karron:1995qy,
	Author = {Karron, Jeffrey D and Thumser, Nina N and Tucker, Rosella and Hessenauer, Amy J},
	Date-Added = {2011-12-21 14:19:19 +0000},
	Date-Modified = {2011-12-21 14:20:57 +0000},
	Journal = {Heredity},
	Pages = {175 - 180},
	Title = {The influence of population density on outcrossing rates in \textit{Mimulus} \textit{ringens}},
	Volume = {75},
	Year = {1995}}

@article{Cartar:1997fk,
	Author = {Cartar, Ralph V. and Real, Leslie A.},
	Cr = {Copyright \copyright 1997 Springer},
	Date = {1997/01/01},
	Date-Added = {2011-12-21 14:15:10 +0000},
	Date-Modified = {2013-08-23 12:44:12 +0100},
	Isbn = {00298549},
	Journal = {Oecologia},
	M1 = {ArticleType: research-article / Full publication date: 1997 / Copyright {\copyright}1997 Springer},
	Month = {01},
	Number = {3},
	Pages = {430--434},
	Publisher = {Springer in cooperation with International Association for Ecology},
	Title = {Habitat Structure and Animal Movement: The Behaviour of Bumble Bees in Uniform and Random Spatial Resource Distributions},
	Ty = {JOUR},
	Url = {http://www.jstor.org/stable/4221794},
	Volume = {112},
	Year = {1997},
	Bdsk-Url-1 = {http://www.jstor.org/stable/4221794}}

@article{Franks:2011qf,
	Author = {Franks, Steven J.},
	Date-Added = {2011-12-16 16:14:21 +0000},
	Date-Modified = {2011-12-16 16:14:40 +0000},
	Isbn = {1469-8137},
	Journal = {New Phytologist},
	Keywords = {Brassica rapa; contemporary evolution; drought; global climate change; natural selection; phenotypic plasticity; plant phenology; water use efficiency},
	M3 = {10.1111/j.1469-8137.2010.03603.x},
	Number = {1},
	Pages = {249--257},
	Publisher = {Blackwell Publishing Ltd},
	Title = {Plasticity and evolution in drought avoidance and escape in the annual plant \textit{Brassica} \textit{rapa}},
	Ty = {JOUR},
	Url = {http://dx.doi.org/10.1111/j.1469-8137.2010.03603.x},
	Volume = {190},
	Year = {2011},
	Bdsk-Url-1 = {http://dx.doi.org/10.1111/j.1469-8137.2010.03603.x}}

@article{Sherrard:2009ve,
	Author = {Sherrard, Mark E. and Maherali, Hafiz and Latta, Robert G.},
	Booktitle = {Evolution},
	Da = {2009/03/01},
	Date = {2009/03/01},
	Date-Added = {2011-12-16 16:09:19 +0000},
	Date-Modified = {2013-08-23 12:44:58 +0100},
	Do = {10.1111/j.1558-5646.2008.00580.x},
	Isbn = {0014-3820},
	Journal = {Evolution},
	Journal1 = {Evolution},
	M3 = {doi: 10.1111/j.1558-5646.2008.00580.x},
	Number = {3},
	Pages = {702--715},
	Publisher = {The Society for the Study of Evolution},
	Title = {Water Stress Alters the Genetic Architecture of Functional Traits Associated with Drought Adaptation in \textit{Avena} \textit{barbata}},
	Ty = {JOUR},
	Url = {http://www.bioone.org/doi/abs/10.1111/j.1558-5646.2008.00580.x},
	Volume = {63},
	Year = {2009},
	Year1 = {2009},
	Bdsk-Url-1 = {http://www.bioone.org/doi/abs/10.1111/j.1558-5646.2008.00580.x}}

@article{Ivey:2011ly,
	Abstract = {Background and Aims Self-fertilizing taxa are often found at the range margins of their progenitors, where sub-optimal habitats may select for alternative physiological strategies. The extent to which self-fertilization is favoured directly vs. arising indirectly through correlations with other adaptive life history traits is unclear. Trait responses to selection depend on genetic variation and covariation, as well as phenotypic and genetic responses to altered environmental conditions. We tested predictions of the hypothesis that self-fertilization in Mimulus arises through direct selection on physiological and developmental traits that allow seasonal drought escape.Methods Phenotypic selection on mating system and drought escape traits was estimated in field populations of M. guttatus. In addition, trait phenotype and phenotypic selection were compared between experimental wet and dry soil in two greenhouse populations each of M. guttatus and M. nasutus. Finally, genetic variation and covariation for traits were compared between wet and dry soil treatments in a greenhouse population of M. guttatus.Key Results Consistent with predictions, selection for early flowering was generally stronger than for mating system traits, and selection for early flowering was stronger in dry soil. Inconsistent with predictions, selection for water-use efficiency was largely absent; selection for large flowers was stronger than for drought escape in the field; and most drought escape and mating system traits were not genetically correlated. A positive genetic correlation between flowering time and flower size, which opposed the adaptive contour, emerged only in wet soil, suggesting that variation in water availability may maintain variation in these traits. Plastic responses to soil moisture treatments supported the idea that taxonomic divergence could have been facilitated by plasticity in flowering time and selfing.Conclusions The hypothesis that plant mating systems may evolve indirectly via selection on correlated life history characteristics is plausible and warrants increased attention.},
	Author = {Ivey, Christopher T. and Carr, David E.},
	Date = {2011/08/10},
	Date-Added = {2011-12-16 15:44:54 +0000},
	Date-Modified = {2015-06-01 20:56:36 +0000},
	Journal = {Annals of Botany},
	Journal1 = {Annals of Botany},
	Month = {08},
	Number = {3},
	Pages = {583-598},
	Title = {Tests for the joint evolution of mating system and drought escape in \textit{Mimulus}},
	Ty = {JOUR},
	Url = {http://aob.oxfordjournals.org/content/early/2011/08/10/aob.mcr160.abstract},
	Volume = {109},
	Year = {2012},
	Bdsk-Url-1 = {http://aob.oxfordjournals.org/content/early/2011/08/10/aob.mcr160.abstract}}

@article{Jorgensen:2005ys,
	Author = {Jorgensen, Tove Hedegaard and Andersson, Stefan},
	Date-Added = {2011-12-16 15:36:07 +0000},
	Date-Modified = {2011-12-16 15:36:33 +0000},
	Isbn = {1469-8137},
	Journal = {New Phytologist},
	Keywords = {Cyclades; genetic correlation; genotype--environment interaction; Nigella degenii; pleiotropy; pollen colour; Ranunculaceae},
	M3 = {10.1111/j.1469-8137.2005.01525.x},
	Number = {2},
	Pages = {487--498},
	Publisher = {Blackwell Science Ltd},
	Title = {Evolution and maintenance of pollen-colour dimorphisms in \textit{Nigella} \textit{degenii}: habitat-correlated variation and morph-by-environment interactions},
	Ty = {JOUR},
	Url = {http://dx.doi.org/10.1111/j.1469-8137.2005.01525.x},
	Volume = {168},
	Year = {2005},
	Bdsk-Url-1 = {http://dx.doi.org/10.1111/j.1469-8137.2005.01525.x}}

@article{Heschel:2005vn,
	Abstract = { For longer lived annual plants, high water-use efficiency (WUE) and low stomatal conductance are hypothesized to confer a fitness advantage under drought stress. To directly test the adaptive significance of WUE and stomatal conductance under drought stress, inbred lines of Impatiens capensis were grown in two field environments (watered and not-watered), in a year of unusual early-season drought. In contrast to the results from a previous study of late-season drought in the same system, selection was detected for lower WUE, increased stomatal conductance, and early flowering time. These findings suggest that early-season drought conditions may select for drought avoidance traits such as low WUE and early reproduction, whereas later drought selects for tolerance traits such as high WUE. },
	Author = {Heschel, M. Shane and Riginos, Corinna},
	Date = {2005/01/01},
	Date-Added = {2011-12-16 15:33:22 +0000},
	Date-Modified = {2013-08-23 12:45:46 +0100},
	Journal = {American Journal of Botany},
	Journal1 = {American Journal of Botany},
	Month = {01},
	Number = {1},
	Pages = {37--44},
	Title = {Mechanisms of selection for drought stress tolerance and avoidance in \textit{Impatiens} \textit{capensis} (\text{B}alsaminaceae)},
	Ty = {JOUR},
	Url = {http://www.amjbot.org/content/92/1/37.abstract},
	Volume = {92},
	Year = {2005},
	Bdsk-Url-1 = {http://www.amjbot.org/content/92/1/37.abstract}}

@article{Volis:2004kx,
	Author = {Volis, S. and Verhoeven, K. J. F. and Mendlinger, S. and Ward, D.},
	Date-Added = {2011-12-16 15:30:04 +0000},
	Date-Modified = {2011-12-16 15:30:04 +0000},
	Isbn = {1420-9101},
	Journal = {Journal of Evolutionary Biology},
	Keywords = {natural selection; path analysis; phenotypic integration; seed abortion; seed size-number trade-off; trait correlations},
	M3 = {10.1111/j.1420-9101.2004.00738.x},
	Number = {5},
	Pages = {1121--1131},
	Publisher = {Blackwell Science Ltd},
	Title = {Phenotypic selection and regulation of reproduction in different environments in wild barley},
	Ty = {JOUR},
	Url = {http://dx.doi.org/10.1111/j.1420-9101.2004.00738.x},
	Volume = {17},
	Year = {2004},
	Bdsk-Url-1 = {http://dx.doi.org/10.1111/j.1420-9101.2004.00738.x}}

@article{Hauser:1996uq,
	Author = {Hauser, Thure P. and Loeschcke, Volker},
	Cr = {Copyright \copyright 1996 Society for the Study of Evolution},
	Date = {1996/06/01},
	Date-Added = {2011-12-16 15:26:47 +0000},
	Date-Modified = {2013-08-23 12:46:43 +0100},
	Isbn = {00143820},
	Journal = {Evolution},
	M1 = {ArticleType: research-article / Full publication date: Jun., 1996 / Copyright {\copyright}1996 Society for the Study of Evolution},
	Month = {06},
	Number = {3},
	Pages = {1119--1126},
	Publisher = {Society for the Study of Evolution},
	Title = {Drought Stress and Inbreeding Depression in \textit{Lychnis} \textit{flos-cuculi} (\text{C}aryophyllaceae)},
	Ty = {JOUR},
	Url = {http://www.jstor.org/stable/2410652},
	Volume = {50},
	Year = {1996},
	Bdsk-Url-1 = {http://www.jstor.org/stable/2410652}}

@article{Carter:1997fk,
	Author = {Carter, E. B. and Theodorou, M. K. and Morris, P.},
	Cr = {Copyright \copyright 1997 New Phytologist Trust},
	Date = {1997/06/01},
	Date-Added = {2011-12-16 15:24:31 +0000},
	Date-Modified = {2015-05-25 21:37:39 +0000},
	Isbn = {0028646X},
	Journal = {New Phytologist},
	M1 = {ArticleType: research-article / Full publication date: Jun., 1997 / Copyright {\copyright}1997 New Phytologist Trust},
	Month = {06},
	Number = {2},
	Pages = {245--253},
	Publisher = {Blackwell Publishing on behalf of the New Phytologist Trust},
	Title = {Responses of \textit{Lotus} \textit{corniculatus} to Environmental Change. \text{I}. \text{E}ffects of Elevated \text{CO}2, Temperature and Drought on Growth and Plant Development},
	Ty = {JOUR},
	Url = {http://www.jstor.org/stable/2559128},
	Volume = {136},
	Year = {1997},
	Bdsk-Url-1 = {http://www.jstor.org/stable/2559128}}

@article{Agren:1993kx,
	Author = {Jon Agren and Schemske, Douglas W.},
	Cr = {Copyright \copyright 1993 The University of Chicago Press},
	Date = {1993/02/01},
	Date-Added = {2011-12-12 14:50:28 +0000},
	Date-Modified = {2011-12-12 14:51:11 +0000},
	Isbn = {00030147},
	Journal = {The American Naturalist},
	M1 = {ArticleType: research-article / Full publication date: Feb., 1993 / Copyright {\copyright}1993 The University of Chicago Press},
	Month = {02},
	Number = {2},
	Pages = {338--350},
	Publisher = {The University of Chicago Press for The American Society of Naturalists},
	Title = {The Cost of Defense Against Herbivores: An Experimental Study of Trichome Production in \textit{Brassica} \textit{rapa}},
	Ty = {JOUR},
	Url = {http://www.jstor.org/stable/2462673},
	Volume = {141},
	Year = {1993},
	Bdsk-Url-1 = {http://www.jstor.org/stable/2462673}}

@article{Lau:2005uq,
	Author = {Lau, Jennifer A. and Strauss, Sharon Y.},
	Booktitle = {Ecology},
	Da = {2005/11/01},
	Date = {2005/11/01},
	Date-Added = {2011-12-12 12:18:48 +0000},
	Date-Modified = {2013-08-23 12:49:39 +0100},
	Do = {10.1890/04-1779},
	Isbn = {0012-9658},
	Journal = {Ecology},
	Journal1 = {Ecology},
	M3 = {doi: 10.1890/04-1779},
	Number = {11},
	Pages = {2990--2997},
	Publisher = {Ecological Society of America},
	Title = {INSECT HERBIVORES DRIVE IMPORTANT INDIRECT EFFECTS OF EXOTIC PLANTS ON NATIVE COMMUNITIES},
	Ty = {JOUR},
	Url = {http://dx.doi.org/10.1890/04-1779},
	Volume = {86},
	Year = {2005},
	Year1 = {2005},
	Bdsk-Url-1 = {http://dx.doi.org/10.1890/04-1779}}

@article{:2001fk,
	Author = {Gregory J. Masters and T. Heflin Jones and Matthew Rogers},
	Date = {2001/04/12/},
	Date-Added = {2011-12-01 10:26:37 +0000},
	Date-Modified = {2011-12-01 10:27:11 +0000},
	Day = {12},
	Do = {10.1007/s004420000569},
	Isbn = {0029-8549},
	Journal = {Oecologia},
	Keywords = {Biomedical and Life Sciences},
	Month = {04},
	Number = {2},
	Pages = {246--250},
	Publisher = {Springer Berlin / Heidelberg},
	Title = {Host-plant mediated effects of root herbivory on insect seed predators and their parasitoids},
	Ty = {JOUR},
	Url = {http://dx.doi.org/10.1007/s004420000569},
	Volume = {127},
	Year = {2001},
	Bdsk-Url-1 = {http://dx.doi.org/10.1007/s004420000569}}

@article{AU---Harder:1995qy,
	Author = {Harder, Lawrence D. and Barrett, Spencer C. H.},
	Date-Added = {2011-10-04 17:41:03 +0100},
	Date-Modified = {2011-10-04 17:42:22 +0100},
	Journal = {Nature},
	Pages = {512 - 515},
	Title = {Mating cost of large floral displays in hermaphrodite plants},
	Volume = {373},
	Year = {1995}}

@article{Iwasa:1995fk,
	Author = {Iwasa, Y. and De Jong, T. J. and Klinkhamer, P. G. L.},
	Date-Added = {2011-10-04 17:32:52 +0100},
	Date-Modified = {2011-10-04 17:32:52 +0100},
	Isbn = {1420-9101},
	Journal = {Journal of Evolutionary Biology},
	Journal1 = {Journal of Evolutionary Biology},
	Keywords = {Fitness curve; reproduction; geitonogamy; pollination; male fitness},
	M3 = {10.1046/j.1420-9101.1995.8040439.x},
	Number = {4},
	Pages = {439--453},
	Publisher = {Blackwell Science Ltd},
	Title = {Why pollinators visit only a fraction of the open flowers on a plant: The plant's point of view},
	Ty = {JOUR},
	Url = {http://dx.doi.org/10.1046/j.1420-9101.1995.8040439.x},
	Volume = {8},
	Year = {1995},
	Bdsk-Url-1 = {http://dx.doi.org/10.1046/j.1420-9101.1995.8040439.x}}

@incollection{Kudo06,
	Author = {Gaku Kudo},
	Booktitle = {Ecology and evolution of flowers},
	Date-Added = {2011-10-03 22:19:34 +0100},
	Date-Modified = {2011-10-03 22:23:09 +0100},
	Editor = {Lawrence D. Harder and Spencer C. H. Barrett},
	Pages = {139-158},
	Publisher = {Oxford University Press, New York},
	Title = {Flowering phenologies of animal-pollinated plants: reproductive strategies and agents of selection},
	Year = {2006}}

@article{Geber:2003fk,
	Annote = {We surveyed the literature published since 1985 for evidence of natural selection and heritability in vegetative functional traits and performance. Our goals were to (1) review patterns of selection on specific functional traits and (2) assess general evolutionary questions about selection and heritability for broad classes of traits. While generalizations about the functional significance of specific traits are premature, several functional hypotheses are supported. For example, herbivores can exert strong selection on secondary chemistry and mechanical defenses, but costs of resistance and negative correlations between defense traits may constrain their evolution. Competitive interactions select for early germination and favor stem elongation and shifts in flowering time where such responses actually minimize competitive effects. In the very few studies of physiology, selection on gas exchange and leaf size is clearly environment dependent. More generally, in reciprocal transplant experiments, populations often are locally adapted, and selection favors the native phenotype. These results suggest that selection is important in functional trait evolution and population differentiation. At the same time, selection often varies in space and time and across life‐history episodes. This variation could slow the rate of evolutionary change, maintain genetic variation within populations, and select for plasticity. Analyses of general questions revealed that indirect selection through correlated characters accounts for a substantial portion of total selection on traits and often appears to reinforce the pattern of direct selection. This could be due to environmental effects on multiple phenotypic traits and fitness. Alternatively, indirect selection could contribute to the rapid evolution of suites of traits. We found only weak evidence that traits under strong selection have low heritability, a pattern that has been reported for animals and predicted by some theory. Thus, the rate of evolutionary change may well differ among traits. The strength of selection also depended on the fitness measure, being stronger selection through cumulative fitness than fertility or vegetative performance. Attributes of species' biology and experimental design affected selection and heritability estimates. Heritability was lower in inbreeding species relative to outbreeders, as expected. Heritabilities in controlled environments substantially overestimate estimates from the wild and should not be used as reliable predictors of the rate of adaptive evolutionary change in natural populations. Likewise, broad‐sense heritability overestimates narrow‐sense heritability and is thus unreliable for predicting evolutionary change in outbreeding species. Future studies of functional trait evolution should focus on physiology and a broader array of phenological and developmental traits. Long‐lived species are severely underrepresented in microevolutionary studies, no doubt for practical reasons. Finally, an emphasis should be placed on exploring the nature and effect of trait interactions on fitness, since these are likely to be very important in shaping the course of evolution.},
	Author = {Geber, Monica A. and Griffen, Lauren R.},
	Cr = {Copyright \copyright 2003 The University of Chicago Press},
	Date = {2003/05/01},
	Date-Added = {2011-09-26 16:26:24 +0100},
	Date-Modified = {2011-09-26 16:26:24 +0100},
	Isbn = {10585893},
	Journal = {International Journal of Plant Sciences},
	M1 = {ArticleType: research-article / Issue Title: Evolution of Functional Traits in Plants / Full publication date: May 2003 / Copyright {\copyright}2003 The University of Chicago Press},
	Month = {05},
	Number = {S3},
	Pages = {S21--S42},
	Publisher = {The University of Chicago Press},
	Title = {Inheritance and Natural Selection on Functional Traits},
	Ty = {JOUR},
	Url = {http://www.jstor.org/stable/10.1086/368233},
	Volume = {164},
	Year = {2003},
	Bdsk-Url-1 = {http://www.jstor.org/stable/10.1086/368233}}

@article{NPH:NPH245,
	Author = {CARTER, E. B. and THEODOROU, M. K. and MORRIS, P.},
	Date-Added = {2011-09-23 17:36:31 +0100},
	Date-Modified = {2011-09-23 17:36:31 +0100},
	Doi = {10.1046/j.1469-8137.1997.00733.x},
	Issn = {1469-8137},
	Journal = {New Phytologist},
	Keywords = {Lotus corniculatus, climate change, growth development},
	Number = {2},
	Pages = {245--253},
	Publisher = {Blackwell Publishing Ltd},
	Title = {Responses of Lotus corniculatus to environmental change},
	Url = {http://dx.doi.org/10.1046/j.1469-8137.1997.00733.x},
	Volume = {136},
	Year = {1997},
	Bdsk-Url-1 = {http://dx.doi.org/10.1046/j.1469-8137.1997.00733.x}}

@article{Marquis:1992uq,
	Author = {Marquis, Robert J.},
	Cr = {Copyright \copyright 1992 Ecological Society of America},
	Date = {1992/02/01},
	Date-Added = {2011-09-23 17:13:41 +0100},
	Date-Modified = {2013-08-23 12:50:37 +0100},
	Isbn = {00129658},
	Journal = {Ecology},
	M1 = {ArticleType: research-article / Full publication date: Feb., 1992 / Copyright {\copyright}1992 Ecological Society of America},
	Month = {02},
	Number = {1},
	Pages = {143--152},
	Publisher = {Ecological Society of America},
	Title = {A Bite is a Bite is a Bite? \text{C}onstraints on Response to Folivory in \textit{Piper} \textit{arieianum} (\text{P}iperaceae)},
	Ty = {JOUR},
	Url = {http://www.jstor.org/stable/1938727},
	Volume = {73},
	Year = {1992},
	Bdsk-Url-1 = {http://www.jstor.org/stable/1938727}}

@article{Hanley:2006fk,
	Author = {Hanley, M. E. and May, O. C.},
	Cr = {Copyright \copyright 2006 New Phytologist Trust},
	Date = {2006/01/01},
	Date-Added = {2011-09-23 16:08:30 +0100},
	Date-Modified = {2013-08-23 12:49:18 +0100},
	Isbn = {0028646X},
	Journal = {New Phytologist},
	M1 = {ArticleType: research-article / Full publication date: 2006 / Copyright {\copyright}2006 New Phytologist Trust},
	Month = {01},
	Number = {2},
	Pages = {243--250},
	Publisher = {Blackwell Publishing on behalf of the New Phytologist Trust},
	Title = {Cotyledon Damage at the Seedling Stage Affects Growth and Flowering Potential in Mature Plants},
	Ty = {JOUR},
	Url = {http://www.jstor.org/stable/3694605},
	Volume = {169},
	Year = {2006},
	Bdsk-Url-1 = {http://www.jstor.org/stable/3694605}}

@article{Juenger:2000kx,
	Author = {Juenger, Thomas and Bergelson, Joy},
	Cr = {Copyright \copyright 2000 Society for the Study of Evolution},
	Date = {2000/06/01},
	Date-Added = {2011-09-22 16:25:16 +0100},
	Date-Modified = {2013-08-23 12:42:21 +0100},
	Isbn = {00143820},
	Journal = {Evolution},
	M1 = {ArticleType: research-article / Full publication date: Jun., 2000 / Copyright {\copyright}2000 Society for the Study of Evolution},
	Month = {06},
	Number = {3},
	Pages = {764--777},
	Publisher = {Society for the Study of Evolution},
	Title = {The Evolution of Compensation to Herbivory in Scarlet Gilia, \textit{Ipomopsis} \textit{aggregata}: Herbivore-Imposed Natural Selection and the Quantitative Genetics of Tolerance},
	Ty = {JOUR},
	Url = {http://www.jstor.org/stable/2640570},
	Volume = {54},
	Year = {2000},
	Bdsk-Url-1 = {http://www.jstor.org/stable/2640570}}

@article{Thebaud:1996uq,
	Annote = {Researchers have suggested that species-community interactions determine invasion success. Therefore, it is likely that small biological differences between species interact with habitat characteristics to produce distinct patterns of distribution and abundance throughout a new range. In this study we test the hypothesis that differences in the distribution and abundance of species sharing an identical set of "ideal weed characteristics" are explicable in terms of species-specific responses to environmental variation within their new range. Using multifactor experiments, we investigated some of the ecological interactions influencing reproductive success in two very closely related species of annuals having invaded the French Mediterranean region for >150 yr and showing marked differences in their local distribution and abundance patterns. We transplanted seedlings of Conyza canadensis (a species restricted to recently disturbed areas) and C. sumatrensis (a species colonizing early- to mid-successional old fields) at equal densities in three contrasting old fields (6 mo, 4 yr, 17-yr abandonment, respectively) during 1991-1992, a growing season with average rainfall. Individual performances (measured as survivorship, reproductive timing, and reproductive output) were evaluated with respect to: (1) competition with plant neighbors (tested with a weeding treatment), (2) resource availability (tested with nutrient and water addition), and (3) herbivory (tested with chemical limitation). Manipulated factors interacted in a rather complex fashion to influence survivorship and reproduction in both species. However, patterns of relative performance were consistent with relative distribution patterns across Mediterranean landscapes: C. sumatrensis performed better than C. canadensis in all fields, including the youngest one (6 mo old). Herbivory only slightly affected transplant performances. In contrast, competition with plant neighbors had substantial effects on either Conyza species and may be the most important determinant of performance in Mediterranean old fields. The experiment showed unambiguously that the two species differ markedly in their competitive ability, with C. sumatrensis performing better than C. canadensis in the presence of neighboring vegetation. In addition, C. sumatrensis displayed a superior ability to take up and/or to use water and nutrient resources when they become available in competitive environments. We argue that potential physiological or anatomical species differences responsible for this differential susceptibility to local resource reduction by neighbors could involve differences in constructional organization, leaf morphology, and reproductive phenologies.},
	Author = {Th{\'e}baud, Christophe and Finzi, Adrien C. and Affre, Laurence and Debussche, Max and Escarre, Josep},
	Cr = {Copyright \copyright 1996 Ecological Society of America},
	Date = {1996/04/01},
	Date-Added = {2011-09-22 15:53:47 +0100},
	Date-Modified = {2011-09-22 15:54:03 +0100},
	Isbn = {00129658},
	Journal = {Ecology},
	M1 = {ArticleType: research-article / Full publication date: Apr., 1996 / Copyright {\copyright}1996 Ecological Society of America},
	Month = {04},
	Number = {3},
	Pages = {791--804},
	Publisher = {Ecological Society of America},
	Title = {Assessing Why Two Introduced \textit{Conyza} Differ in Their Ability to Invade Mediterranean Old Fields},
	Ty = {JOUR},
	Url = {http://www.jstor.org/stable/2265502},
	Volume = {77},
	Year = {1996},
	Bdsk-Url-1 = {http://www.jstor.org/stable/2265502}}

@article{Lehtila:1999fk,
	Author = {Lehtil{\"a}, Kari and Sharon Y. Strauss},
	Cr = {Copyright \copyright 1999 Ecological Society of America},
	Date = {1999/01/01},
	Date-Added = {2011-09-22 15:41:55 +0100},
	Date-Modified = {2013-08-23 12:50:07 +0100},
	Isbn = {00129658},
	Journal = {Ecology},
	M1 = {ArticleType: research-article / Full publication date: Jan., 1999 / Copyright {\copyright}1999 Ecological Society of America},
	Month = {01},
	Number = {1},
	Pages = {116--124},
	Publisher = {Ecological Society of America},
	Title = {Effects of Foliar Herbivory on Male and Female Reproductive Traits of Wild Radish, \textit{Raphanus} \textit{raphanistrum}},
	Ty = {JOUR},
	Url = {http://www.jstor.org/stable/176983},
	Volume = {80},
	Year = {1999},
	Bdsk-Url-1 = {http://www.jstor.org/stable/176983}}

@article{Freeman:2003fk,
	Author = {Freeman, Rachael S. and Alison K. Brody and Neefus, Christopher D.},
	Cr = {Copyright \copyright 2003 Springer},
	Date = {2003/08/01},
	Date-Added = {2011-09-21 12:27:00 +0100},
	Date-Modified = {2013-08-23 12:48:46 +0100},
	Isbn = {00298549},
	Journal = {Oecologia},
	M1 = {ArticleType: research-article / Full publication date: Aug., 2003 / Copyright {\copyright}2003 Springer},
	Month = {08},
	Number = {3},
	Pages = {394--401},
	Publisher = {Springer in cooperation with International Association for Ecology},
	Title = {Flowering Phenology and Compensation for Herbivory in \textit{Ipomopsis} \textit{aggregata}},
	Ty = {JOUR},
	Url = {http://www.jstor.org/stable/4223688},
	Volume = {136},
	Year = {2003},
	Bdsk-Url-1 = {http://www.jstor.org/stable/4223688}}

@article{Biernacki:2002uq,
	Author = {Biernacki, Maciej and Jon Lovett-Doust},
	Cr = {Copyright \copyright 2002 New Phytologist Trust},
	Date = {2002/08/01},
	Date-Added = {2011-09-15 16:24:46 +0100},
	Date-Modified = {2013-08-23 12:47:57 +0100},
	Isbn = {0028646X},
	Journal = {New Phytologist},
	M1 = {ArticleType: research-article / Full publication date: Aug., 2002 / Copyright {\copyright}2002 New Phytologist Trust},
	Month = {08},
	Number = {2},
	Pages = {265--273},
	Publisher = {Blackwell Publishing on behalf of the New Phytologist Trust},
	Title = {Developmental Shifts in Watermelon Growth and Reproduction Caused by the Squash Bug, \textit{Anasa} \textit{tristis}},
	Ty = {JOUR},
	Url = {http://www.jstor.org/stable/1513816},
	Volume = {155},
	Year = {2002},
	Bdsk-Url-1 = {http://www.jstor.org/stable/1513816}}

@article{Meyer:1993fk,
	Author = {Meyer, Gretchen A. and Root, Richard B.},
	Cr = {Copyright \copyright 1993 Ecological Society of America},
	Date = {1993/06/01},
	Date-Added = {2011-09-15 13:26:13 +0100},
	Date-Modified = {2013-08-23 12:50:22 +0100},
	Isbn = {00129658},
	Journal = {Ecology},
	M1 = {ArticleType: research-article / Full publication date: Jun., 1993 / Copyright {\copyright}1993 Ecological Society of America},
	Month = {06},
	Number = {4},
	Pages = {1117--1128},
	Publisher = {Ecological Society of America},
	Title = {Effects of Herbivorous Insects and Soil Fertility on Reproduction of Goldenrod},
	Ty = {JOUR},
	Url = {http://www.jstor.org/stable/1940481},
	Volume = {74},
	Year = {1993},
	Bdsk-Url-1 = {http://www.jstor.org/stable/1940481}}

@article{Strauss:1996fk,
	Author = {Sharon Y. Strauss and Conner, Jeffrey K. and Rush, Scott L.},
	Cr = {Copyright \copyright 1996 The University of Chicago Press},
	Date = {1996/06/01},
	Date-Added = {2011-09-14 13:36:44 +0100},
	Date-Modified = {2011-09-14 13:36:44 +0100},
	Isbn = {00030147},
	Journal = {The American Naturalist},
	M1 = {ArticleType: research-article / Full publication date: Jun., 1996 / Copyright {\copyright}1996 The University of Chicago Press},
	Month = {06},
	Number = {6},
	Pages = {1098--1107},
	Publisher = {The University of Chicago Press for The American Society of Naturalists},
	Title = {Foliar Herbivory Affects Floral Characters and Plant Attractiveness to Pollinators: Implications for Male and Female Plant Fitness},
	Ty = {JOUR},
	Url = {http://www.jstor.org/stable/2463195},
	Volume = {147},
	Year = {1996},
	Bdsk-Url-1 = {http://www.jstor.org/stable/2463195}}

@article{Morgan:1997fk,
	Annote = {Abstract Many plants are perennials, but studies of self‐fertilization do not usually include features of perennial life histories. We therefore develop models that include selfing, a simple form of perenniality, adult inbreeding depression, and an adult survivorship cost to seed production. Our analysis shows that inbreeding depression in adults diminishes the genetic transmission advantage associated with selfing, especially in long‐lived perennials that experience inbreeding depression over many seasons. Perennials also pay a cost when selfing increases total seed set at the expense of future survivorship and reproduction. Such life‐history considerations shed new light on the generalization that annuals self‐fertilize more than perennials. Past research suggested reproductive assurance as an explanation for this association, but common modes of selfing offer equal reproductive assurance to annuals and perennials. Instead, perennials may avoid selfing because of adult inbreeding depression and the cost to future survivorship and reproduction.},
	Author = {Morgan, Martin T. and Schoen, Daniel J. and Bataillon, Thomas M.},
	Cr = {Copyright \copyright 1997 The University of Chicago Press},
	Date = {1997/11/01},
	Date-Added = {2011-07-13 19:15:01 -0700},
	Date-Modified = {2011-07-13 19:15:01 -0700},
	Isbn = {00030147},
	Journal = {The American Naturalist},
	M1 = {ArticleType: research-article / Full publication date: November 1997 / Copyright {\copyright}1997 The University of Chicago Press},
	Month = {11},
	Number = {5},
	Pages = {618--638},
	Publisher = {The University of Chicago Press for The American Society of Naturalists},
	Title = {The Evolution of Self‐Fertilization in Perennials},
	Ty = {JOUR},
	Url = {http://www.jstor.org/stable/10.1086/286085},
	Volume = {150},
	Year = {1997},
	Bdsk-Url-1 = {http://www.jstor.org/stable/10.1086/286085}}

@article{Charlesworth:1991fkk,
	Author = {Charlesworth,B. and Morgan,M. T. and Charlesworth,D.},
	Date-Added = {2011-06-27 22:51:23 +0100},
	Date-Modified = {2011-06-27 22:52:00 +0100},
	Isbn = {0016-6723},
	Journal = {Genetics Research},
	Number = {02},
	Pages = {177--194},
	Publisher = {Cambridge Journals Online},
	Title = {Multilocus models of inbreeding depression with synergistic selection and partial self-fertilization},
	Ty = {JOUR},
	Url = {href="http://dx.doi.org/10.1017/S0016672300029256},
	Volume = {57},
	Year = {1991},
	Bdsk-Url-1 = {href=%22http://dx.doi.org/10.1017/S0016672300029256}}

@article{Eshel:1996fk,
	Annote = {Eighteen different terms, currently employed to define various concepts of evolutionary stability in population dynamics are mentioned in this paper. Most of these terms are used in different connotations and even different meanings by different authors. On the other hand, different terms are often employed by different authors to define quite the same concept. Twenty-five years ago there was only one, well-defined, concept of stability, universally recognized in the field. In this paper I will try to relate the recent confusion, concerning concepts of population stability, with a more serious, though not that well-recognized, confusion in the modern analytic approach to population dynamics and quantitative evolution. Concepts of population stability will be examined in relation to each other on the one hand and, on the other hand, in relation to two dichotomies regarding the dynamic processes to which they correspond: Short-term versus long-term processes and processes concerning phenotypic changes versus process concerning genotypic changes. A hopefully more consistent use of the current terminology is suggested.},
	Author = {Eshel, Ilan},
	Date = {1996-05-01/},
	Date-Added = {2011-06-21 10:45:41 +0100},
	Date-Modified = {2011-06-21 11:42:16 +0100},
	Do = {10.1007/BF02409747},
	Isbn = {0303-6812},
	Journal = {Journal of Mathematical Biology},
	Keywords = {Biomedical and Life Sciences},
	Number = {5},
	Pages = {485-510},
	Publisher = {Springer Berlin / Heidelberg},
	Title = {On the changing concept of evolutionary population stability as a reflection of a changing point of view in the quantitative theory of evolution},
	Ty = {JOUR},
	Url = {http://dx.doi.org/10.1007/BF02409747},
	Volume = {34},
	Year = {1996},
	Bdsk-Url-1 = {http://dx.doi.org/10.1007/BF02409747}}

@article{Rausher:1993ys,
	Annote = {Throughout southeastern North America, the annual morning glory Ipomoea purpurea exhibits a polymorphism at a locus that influences the intensity of floral pigmentation. Previous studies have shown that when rare, the homozygous white genotype has a greater selfing rate than the homozygous dark genotype. In the absence of pollen discounting (a reduction in transmission of pollen to other plants by genotypes that exhibit increased selfing) and inbreeding depression, this increased selfing rate should favor the white allele. Experiments reported here confirm that the white genotype has elevated selfing rates when rare but indicate pollen discounting is not associated with elevated selfing. Rather, white genotypes contribute more pollen to the outcross pollen pool. The disparity between genotypes in both selfing rates and success at pollen contribution to other plants disappears at intermediate to high frequencies of the white allele. Pollinator movements are consistent with the pattern of selfing. These results suggest that elevated selfing and enhanced success at pollen donation contribute to maintenance of the white allele in natural populations of morning glories.},
	Author = {Rausher, Mark D. and Augustine, David and VanderKooi, Amy},
	Cr = {Copyright \copyright 1993 Society for the Study of Evolution},
	Date = {1993/12/01},
	Date-Added = {2011-06-17 11:52:26 +0100},
	Date-Modified = {2011-06-17 11:52:46 +0100},
	Isbn = {00143820},
	Journal = {Evolution},
	M1 = {ArticleType: research-article / Full publication date: Dec., 1993 / Copyright {\copyright}1993 Society for the Study of Evolution},
	Month = {12},
	Number = {6},
	Pages = {1688--1695},
	Publisher = {Society for the Study of Evolution},
	Title = {Absence of Pollen Discounting in a Genotype of \textit{Ipomoea} \textit{purpurea} Exhibiting Increased Selfing},
	Ty = {JOUR},
	Url = {http://www.jstor.org/stable/2410213},
	Volume = {47},
	Year = {1993},
	Bdsk-Url-1 = {http://www.jstor.org/stable/2410213}}

@article{Eckert:1997vn,
	Annote = {There is growing evidence that many self-compatible plants control the level of self-fertilization with postpollination processes that give a siring advantage to cross pollen over self pollen through "cryptic self-incompatibility" (CSI). Previous marker-gene experiments with self-compatible, tristylous Decodon verticillatus (Lythraceae) have demonstrated a siring advantage to cross pollen, though the extent to which this advantage results from prezygotic discrimination vs. early acting inbreeding depression is not clean. Here, we provide evidence that prezygotic mechanisms are involved in this siring advantage by comparing pollen tube numbers at various times following cross- and self-pollination conducted in a natural population. In the 24 h following pollination, cross pollen yielded almost twice as many pollen tubes at various positions in the style compared to self pollen. After 36 and 48 h, the difference between pollen types had disappeared, suggesting that the advantage to cross pollen results from differences in the rate of pollen germination and/or tube growth rather than pollen tube attrition. Comparison of tube numbers after legitimate vs. illegitimate cross-pollination did not reveal any difference, suggesting that D. verticillatus possesses CSI unrelated to heteromorphic self- and intramorph-incompatibility found in other heterostylous members of the Lythraceae. CSI resulting from differential pollen tube growth may minimize geitonogamous selfing when cross pollen is abundant, while maximizing fecundity when cross pollen is scarce due to local clonal spread.},
	Author = {Eckert, Christopher G. and Allen, Maryl},
	Cr = {Copyright \copyright 1997 Botanical Society of America},
	Date = {1997/10/01},
	Date-Added = {2011-06-17 11:50:38 +0100},
	Date-Modified = {2011-06-17 11:51:12 +0100},
	Isbn = {00029122},
	Journal = {American Journal of Botany},
	M1 = {ArticleType: research-article / Full publication date: Oct., 1997 / Copyright {\copyright}1997 Botanical Society of America},
	Month = {10},
	Number = {10},
	Pages = {1391--1397},
	Publisher = {Botanical Society of America},
	Title = {Cryptic Self-Incompatibility in Tristylous \textit{Decodon} \textit{verticillatus} (\text{L}ythraceae)},
	Ty = {JOUR},
	Url = {http://www.jstor.org/stable/2446137},
	Volume = {84},
	Year = {1997},
	Bdsk-Url-1 = {http://www.jstor.org/stable/2446137}}

@article{Leclerc-Potvin:1994kx,
	Annote = {We inferred Lloyd's modes of selfing in a natural population of the common monkeyflower, Mimulus guttatus. Estimates were obtained using floral manipulations combined with seed counts and isozyme analyses of selfing rates. Of the 25{\%} selfing estimated from isozyme markers, about one-half was competing, about one-third was geitonogamous, and at least one-fifth (perhaps twice this) was due to biparental inbreeding. Estimates of prior and delayed selfing were small and did not significantly differ from zero. These results were obtained using plants with the characteristic pair of open flowers at an inflorescence node. The second-opening flower showed twice the rate of selfing, presumably because of protogynous-based geitonogamy differences. Solitary-flowered plants, which have smaller flowers but no geitonogamy, showed about 50{\%} selfing, consisting of about equal components of competing selfing and biparental inbreeding. While geitonogamy and biparental inbreeding might be unavoidable by-products of adaptations for outcrossing, competing selfing is subject to more direct natural selection and warrants adaptive explanations.},
	Author = {Leclerc-Potvin, Carole and Ritland, Kermit},
	Cr = {Copyright \copyright 1994 Botanical Society of America},
	Date = {1994/02/01},
	Date-Added = {2011-06-17 11:34:48 +0100},
	Date-Modified = {2011-06-17 11:35:22 +0100},
	Isbn = {00029122},
	Journal = {American Journal of Botany},
	M1 = {ArticleType: research-article / Full publication date: Feb., 1994 / Copyright {\copyright}1994 Botanical Society of America},
	Month = {02},
	Number = {2},
	Pages = {199--205},
	Publisher = {Botanical Society of America},
	Title = {Modes of Self-Fertilization in \textit{Mimulus} \textit{guttatus} (\text{S}crophulariaceae): A Field Experiment},
	Ty = {JOUR},
	Url = {http://www.jstor.org/stable/2445634},
	Volume = {81},
	Year = {1994},
	Bdsk-Url-1 = {http://www.jstor.org/stable/2445634}}

@article{Eckert:2000uq,
	Annote = {The fitness consequences of self-fertilization are largely determined by how self-pollination occurs. Within-flower self-pollination (autogamy) may be advantageous, since it can provide reproductive assurance without much seed or pollen discounting. In contrast, between-flower self-pollination (geitonogamy) provides no reproductive assurance and can cause severe seed and pollen discounting. I used floral emasculations with marker-gene analysis to estimate the components of self-fertilization in a tristylous, self-compatible, clonal, mass-flowering plant, Decodon verticillatus. This species produces 30{\%} of progeny through selfing. I assessed the contribution of autogamy to selfing by comparing pollen deposition, seed production, and the selfing rate of flowers emasculated before anther dehiscence with intact flowers. Emasculation had no effect on pollen deposition, caused a small increase in seed production, and only reduced self-fertilization by 14{\%}, suggesting that most selfing occurs through geitonogamy. Geitonogamy can be due to self-pollination between flowers on the same branch, different flowering branches of the same plant, or different ramets of the same clonal genet. I assessed the contribution of within-branch geitonogamy by emasculating all flowers on a branch, which reduced selfing from 0.29 $\pm$0.03 (mean $\pm$1 SE) to 0.19 $\pm$0.04. Between-branch geitonogamy was estimated by comparing the selfing rate of plants with only a single flowering branch (0.16 $\pm$0.07) to plants with multiple flowering branches (0.27 $\pm$0.04). Selfing rates of individual branches also correlated positively with the daily number of flowers open on nonfocal branches of the same plant. Between-ramet geitonogamy was suggested by significant self-fertilization by single-branch plants, even when all flowers were emasculated (0.10 $\pm$0.07). Selfing rates of individual branches also correlated negatively with measures of local clonal diversity. Based on these results, autogamy accounts for only 18 $\pm$14{\%} of self-fertilization, with the remainder (82 $\pm$17{\%}) due to geitonogamy, which occurs about equally through pollination within branches (31 $\pm$22{\%}), between branches (38 $\pm$32{\%}), and between ramets (31 $\pm$28{\%}). Because selfing occurs mostly through geitonogamy and is associated with strong inbreeding depression, it seems disadvantageous. Selfing in D. verticillatus has probably not been selected directly, but is a by-product of self-compatibility, large plant size, mass-flowering, and clonal propagation.},
	Author = {Eckert, Christopher G.},
	Cr = {Copyright \copyright 2000 Ecological Society of America},
	Date = {2000/02/01},
	Date-Added = {2011-06-17 11:33:06 +0100},
	Date-Modified = {2011-06-17 11:33:06 +0100},
	Isbn = {00129658},
	Journal = {Ecology},
	M1 = {ArticleType: research-article / Full publication date: Feb., 2000 / Copyright {\copyright}2000 Ecological Society of America},
	Month = {02},
	Number = {2},
	Pages = {532--542},
	Publisher = {Ecological Society of America},
	Title = {Contributions of Autogamy and Geitonogamy to Self-Fertilization in a Mass-Flowering, Clonal Plant},
	Ty = {JOUR},
	Url = {http://www.jstor.org/stable/177446},
	Volume = {81},
	Year = {2000},
	Bdsk-Url-1 = {http://www.jstor.org/stable/177446}}

@article{Levri:2000fk,
	Abstract = {Inbreeding can occur in several ways. For a given species, analysing overall inbreeding down to its component parts can be useful in explaining how and why inbreeding is maintained in a population. Kalmia latifolia, a long-lived evergreen shrub, was chosen for this study for two reasons: its unique floral morphology suggested that it was specially adapted to assure reproduction in the delayed mode of self-fertilization, and previous studies had suggested that populations that were more limited by pollinators showed higher rates of within-flower self-fertilization when pollinators were excluded. Floral manipulations, controlled pollinations, and paternity analysis were performed to determine the most common form of inbreeding within a flower, among flowers of one individual, or among related individuals. Although plants are capable of setting seed within a flower, the overall rate of inbreeding was low. Among the modes of inbreeding within one individual, a negligible selfing rate among emasculated flowers suggests that selfing is more prevalent within a flower than among flowers on the same plant. In addition, as the multi-locus estimate of inbreeding was less than the single-locus estimate, inbreeding among related individuals also contributes to the natural level of inbreeding. Copyright 2000 Annals of Botany Company},
	Annote = {10.1006/anbo.2000.1202},
	Author = {Levri, Maureen A.},
	Date = {2000/08/01},
	Date-Added = {2011-06-17 11:31:36 +0100},
	Date-Modified = {2011-06-17 14:47:14 +0100},
	Journal = {Annals of Botany},
	Journal1 = {Annals of Botany},
	Month = {08},
	Number = {2},
	Pages = {415--420},
	Title = {A Measure of the Various Modes of Inbreeding in \textit{Kalmia} \textit{latifolia}},
	Ty = {JOUR},
	Url = {http://aob.oxfordjournals.org/content/86/2/415.abstract},
	Volume = {86},
	Year = {2000},
	Bdsk-Url-1 = {http://aob.oxfordjournals.org/content/86/2/415.abstract}}

@article{UnyenoETAL1993,
	Author = {Uyenoyama, Marcy K. and Holsinger, Kent E. and Waller, Donald M.},
	Date-Added = {2011-06-14 16:05:52 +0100},
	Date-Modified = {2011-06-14 16:08:26 +0100},
	Journal = {Oxford Surveys in Evolutionary Biology},
	Pages = {327-381},
	Title = {Ecological and genetic factors directing the evolution of self-fertilization},
	Volume = {9},
	Year = {1993}}

@article{Kondrashov:1985uq,
	Abstract = {A population with u deleterious mutations per genome per generation is considered in which only those individuals that carry less than a critical number k of mutations are viable. Besides a large number of loci subject to mutation and selection, the genome contains one or two special loci responsible for the mode of reproduction. Amphimixis vs. selfing are considered separately. In the first case, the genome degradation rate v (=u/√k) is found to play the decisive role, as in the case of recombination. When v > 1.25, obligate amphimixis is established. If v decreases below this value, the alleles with first low and then larger penetrance are fixed, until alleles conferring obligate asexual reproduction become advantageous. The proportion of resources allocated to produce seeds also increases with decrease of v. These results are unlikely to depend on the genetic basis of the mode of reproduction. The result of competition between outcrossing and selfing depends on both u and k, as well as on whether the mutations are recessive. The alleles for selfing with low penetrance are selected against if the mutations are at all recessive. The fitness of alleles with high penetrance depends primarily on u, decreasing when u increases. There may exist conditions when only the alleles providing intermediate selfing rates can be fixed in a population. In other cases a population may exist with either obligate outcrossing or selfing at a high rate. Thus, truncation selection against deleterious mutations may be a factor supporting obligate or facultative sex despite the twofold advantage of apomixis or selfing. },
	Author = {Kondrashov, Alexey S.},
	Date = {1985/11/01},
	Date-Added = {2011-06-13 16:30:55 +0100},
	Date-Modified = {2011-06-13 16:30:55 +0100},
	Journal = {Genetics},
	Journal1 = {Genetics},
	Month = {11},
	Number = {3},
	Pages = {635--653},
	Title = {DELETERIOUS MUTATIONS AS AN EVOLUTIONARY FACTOR. II. FACULTATIVE APOMIXIS AND SELFING},
	Ty = {JOUR},
	Url = {http://www.genetics.org/content/111/3/635.abstract},
	Volume = {111},
	Year = {1985},
	Bdsk-Url-1 = {http://www.genetics.org/content/111/3/635.abstract}}

@article{CHARLESWORTH:1999fk,
	Author = {Charlesworth, Brian and Charlesworth, Deborah},
	Date-Added = {2011-06-13 16:04:04 +0100},
	Date-Modified = {2011-06-13 16:04:42 +0100},
	Isbn = {0016-6723},
	Journal = {Genetics Research},
	Number = {03},
	Pages = {329--340 M3 - null},
	Publisher = {Cambridge Journals Online},
	Title = {The genetic basis of inbreeding depression},
	Ty = {JOUR},
	Url = {href="http://dx.doi.org/10.1017/S0016672399004152},
	Volume = {74},
	Year = {1999},
	Bdsk-Url-1 = {href=%22http://dx.doi.org/10.1017/S0016672399004152}}

@book{Fisher1930,
	Author = {Fisher, R. A.},
	Date-Added = {2011-05-03 09:46:59 +0100},
	Date-Modified = {2011-05-03 09:47:58 +0100},
	Publisher = {Clarendon Press, Oxford},
	Title = {The Genetical Theory of Natural Selection},
	Year = {1930}}

@article{Wloch:2001gb,
	Author = {Wloch, Dominika M. and Szafraniec, Krzysztof and Borts, Rhona H. and Korona, Ryszard},
	Date = {2001/10/01},
	Date-Added = {2011-05-02 15:50:41 +0100},
	Date-Modified = {2011-05-02 15:51:02 +0100},
	Journal = {Genetics},
	Journal1 = {Genetics},
	Month = {10},
	Number = {2},
	Pages = {441--452},
	Title = {Direct Estimate of the Mutation Rate and the Distribution of Fitness Effects in the Yeast \textit{Saccharomyces} \textit{cerevisiae}},
	Ty = {JOUR},
	Url = {http://www.genetics.org/content/159/2/441.abstract},
	Volume = {159},
	Year = {2001},
	Bdsk-Url-1 = {http://www.genetics.org/content/159/2/441.abstract}}

@article{Westergaard:1958jl,
	Author = {Westergaard, M.},
	Booktitle = {Advances in Genetics},
	Date-Added = {2011-05-02 15:45:35 +0100},
	Date-Modified = {2011-05-03 09:50:50 +0100},
	Isbn = {0065-2660},
	M3 = {doi: DOI: 10.1016/S0065-2660(08)60163-7},
	Pages = {217--281},
	Publisher = {Academic Press},
	Title = {The Mechanism of Sex Determination in Dioecious Flowering Plants},
	Ty = {CHAP},
	Url = {http://www.sciencedirect.com/science/article/B7CT7-4S80MM3-9/2/cd9be26a12d82d317e9b897d28442a98},
	Volume = {9},
	Year = {1958},
	Bdsk-Url-1 = {http://www.sciencedirect.com/science/article/B7CT7-4S80MM3-9/2/cd9be26a12d82d317e9b897d28442a98}}

@article{Doorn:2007zt,
	Author = {van Doorn, G. S. and Kirkpatrick, M.},
	Date-Added = {2011-05-02 15:43:25 +0100},
	Date-Modified = {2011-05-02 15:44:09 +0100},
	Journal = {Nature},
	Number = {7164},
	Pages = {909 - 912},
	Title = {Turnover of sex chromosomes induced by sexual conflict},
	Volume = {449},
	Year = {2007}}

@article{Ubeda:ee,
	Abstract = {Linkage disequilibrium (LD) is an association between genetic loci that is typically transient. Here, we identify a previously overlooked cause of stable LD that may be pervasive: sexual antagonism. This form of selection produces unequal allele frequencies in males and females each generation, which upon admixture at fertilization give rise to an excess of haplotypes that couple male-beneficial with male-beneficial and female-beneficial with female-beneficial alleles. Under sexual antagonism, LD is obtained for all recombination frequencies in the absence of epistasis. The extent of LD is highest at low recombination and for stronger selection. We provide a partition of the total LD into distinct components and compare our result for sexual antagonism with Li and Nei's model of LD owing to population subdivision. Given the frequent observation of sexually antagonistic selection in natural populations and the number of traits that are often involved, these results suggest a major contribution of sexual antagonism to genomic structure.},
	Annote = {10.1098/rspb.2010.1201},
	Author = {{\'U}beda, Francisco and Haig, David and Patten, Manus M.},
	Date-Added = {2011-05-02 15:36:22 +0100},
	Date-Modified = {2011-05-02 15:40:43 +0100},
	Journal = {Proceedings of the Royal Society B: Biological Sciences},
	Journal1 = {Proceedings of the Royal Society B: Biological Sciences},
	Pages = {855-62},
	Title = {Stable linkage disequilibrium owing to sexual antagonism},
	Ty = {JOUR},
	Url = {http://rspb.royalsocietypublishing.org/content/early/2010/09/16/rspb.2010.1201.abstract},
	Volume = {278},
	Year = {2011},
	Bdsk-Url-1 = {http://rspb.royalsocietypublishing.org/content/early/2010/09/16/rspb.2010.1201.abstract}}

@article{springerlink:10.1007/s00412-006-0088-y,
	Affiliation = {Hokkaido University Laboratory of Cytogenetics, Division of Bioscience, Graduate School of Environmental Earth Science North 10 West 8, Kita-ku Sapporo 060-0810 Japan},
	Author = {Tsuda, Yayoi and Nishida-Umehara, Chizuko and Ishijima, Junko and Yamada, Kazuhiko and Matsuda, Yoichi},
	Date-Added = {2011-05-02 15:33:56 +0100},
	Date-Modified = {2011-05-02 15:35:24 +0100},
	Issn = {0009-5915},
	Issue = {2},
	Journal = {Chromosoma},
	Keyword = {Medicine},
	Note = {10.1007/s00412-006-0088-y},
	Pages = {159-173},
	Publisher = {Springer Berlin / Heidelberg},
	Title = {Comparison of the \text{Z} and \text{W} sex chromosomal architectures in elegant crested tinamou (\textit{Eudromia} \textit{elegans}) and ostrich (\textit{Struthio} \textit{camelus}) and the process of sex chromosome differentiation in palaeognathous birds},
	Url = {http://dx.doi.org/10.1007/s00412-006-0088-y},
	Volume = {116},
	Year = {2007},
	Bdsk-Url-1 = {http://dx.doi.org/10.1007/s00412-006-0088-y}}

@article{Thomas:1993os,
	Annote = {In dioecious plants, intersex differences in the frequency and size dependence of flowering may often be important proximate determinants of a population's flowering sex ratio. Such differences have been little investigated among Southeast Asian rain forest trees, where dioecy is perhaps best represented in the world's flora. In this study we recorded flowering activity and sex of reproductive individuals in two separate flowering seasons for {\char64}?2600 trees representing three species of Aporusa and two species of Baccaurea (all Euphorbiaceae) in a primary rain forest in peninsular Malaysia. We found neither sexually mixed trees nor sex switching of trees between years. Flowering sex ratios for the species of smallest stature. A. microstachya and B. parviflora, consistently exhibited a significant degree of male bias, which was greater in years with lower overall levels of flowering in the population. Two-year cumulative sex ratios were significantly male biased in these two species and in a second relatively small-statured species of Aporusa. The size distributions for male trees broadly overlapped those of female trees in all species. In the smaller statured species, male trees displayed a significantly greater degree of relative size variation than did female trees, suggesting that male trees begin flowering at a smaller size, but also grow to a larger size, than to females. Also, males were significantly more likely to flower in both years than were females in the smaller species studied. Sexual dimorphism in the frequency and size dependence of flowering has previously been explained as a result of higher energy costs of reproduction in females than in males. We suggest that this physiological constraint is most likely to play a strong role in energy limited environments. We therefore predict that, as found in this study, male-biased sex ratios and associated patterns of sexual dimorphism may generally be most pronounced among diminutive treelets of the rain forest understory.},
	Author = {Thomas, S. C. and LaFrankie, J. V.},
	Cr = {Copyright \copyright 1993 Ecological Society of America},
	Date = {1993/07/01},
	Date-Added = {2011-05-02 15:31:09 +0100},
	Date-Modified = {2011-05-02 15:31:09 +0100},
	Isbn = {00129658},
	Journal = {Ecology},
	M1 = {ArticleType: research-article / Full publication date: Jul., 1993 / Copyright {\copyright}1993 Ecological Society of America},
	Month = {07},
	Number = {5},
	Pages = {1529--1537},
	Publisher = {Ecological Society of America},
	Title = {Sex, Size and Interyear Variation in Flowering Among Dioecious Trees of the Malayan Rain Forest},
	Ty = {JOUR},
	Url = {http://www.jstor.org/stable/1940080},
	Volume = {74},
	Year = {1993},
	Bdsk-Url-1 = {http://www.jstor.org/stable/1940080}}

@article{Sun:2009jw,
	Annote = {doi: 10.3417/2008015},
	Author = {Sun, Bao-Ling and Zhang, Chang-Qin and Lowry, Porter P. and Wen, Jun},
	Booktitle = {Annals of the Missouri Botanical Garden},
	Da = {2009/12/30},
	Date = {2009/12/23},
	Date-Added = {2011-05-02 15:28:40 +0100},
	Date-Modified = {2011-05-03 09:58:54 +0100},
	Do = {10.3417/2008015},
	Isbn = {0026-6493},
	Journal = {Annals of the Missouri Botanical Garden},
	Journal1 = {Annals of the Missouri Botanical Garden},
	M3 = {doi: 10.3417/2008015},
	Number = {4},
	Pages = {672--684},
	Publisher = {Missouri Botanical Garden},
	Title = {Cryptic Dioecy in \textit{Nyssa} \textit{Yunnanensis} (\text{N}yssaceae), A Critically Endangered Species from Tropical \text{E}astern \text{A}sia1},
	Ty = {JOUR},
	Url = {http://dx.doi.org/10.3417/2008015},
	Volume = {96},
	Year = {2009},
	Year1 = {2009},
	Bdsk-Url-1 = {http://dx.doi.org/10.3417/2008015}}

@article{Smith69,
	Author = {Smith, B. W.},
	Date-Added = {2011-05-02 15:25:28 +0100},
	Date-Modified = {2011-05-02 15:26:51 +0100},
	Journal = {Chromosomes Today},
	Pages = {172-182},
	Title = {Evolution of sex-determining mechanisms in \textit{Rumex}},
	Volume = {2},
	Year = {1969}}

@article{Simmons:1977qf,
	Annote = {doi: 10.1146/annurev.ge.11.120177.000405},
	Author = {Simmons, M J and Crow, J F},
	Booktitle = {Annual Review of Genetics},
	Da = {1977/12/01},
	Date = {1977/12/01},
	Date-Added = {2011-05-02 15:23:09 +0100},
	Date-Modified = {2011-05-02 15:23:50 +0100},
	Do = {10.1146/annurev.ge.11.120177.000405},
	Isbn = {0066-4197},
	Journal = {Annual Review of Genetics},
	Journal1 = {Annu. Rev. Genet.},
	M3 = {doi: 10.1146/annurev.ge.11.120177.000405},
	Number = {1},
	Pages = {49--78},
	Publisher = {Annual Reviews},
	Title = {Mutations Affecting Fitness in Drosophila Populations},
	Ty = {JOUR},
	Url = {http://dx.doi.org/10.1146/annurev.ge.11.120177.000405},
	Volume = {11},
	Year = {1977},
	Year1 = {1977},
	Bdsk-Url-1 = {http://dx.doi.org/10.1146/annurev.ge.11.120177.000405}}

@article{Sanchez-Moran:2002kb,
	Author = {Sanchez-Moran, E. and Armstrong, S. J. and Santos, J. L. and Franklin, F. C. H. and Jones, G. H.},
	Date = {2002/11/01},
	Date-Added = {2011-05-02 15:21:09 +0100},
	Date-Modified = {2011-05-02 15:21:37 +0100},
	Journal = {Genetics},
	Journal1 = {Genetics},
	Month = {11},
	Number = {3},
	Pages = {1415--1422},
	Title = {Variation in Chiasma Frequency Among Eight Accessions of \textit{Arabidopsis} \textit{thaliana}},
	Ty = {JOUR},
	Url = {http://www.genetics.org/content/162/3/1415.abstract},
	Volume = {162},
	Year = {2002},
	Bdsk-Url-1 = {http://www.genetics.org/content/162/3/1415.abstract}}

@article{Rice:1987bv,
	Author = {Rice, William R.},
	Cr = {Copyright \copyright 1987 Society for the Study of Evolution},
	Date = {1987/07/01},
	Date-Added = {2011-05-02 15:11:48 +0100},
	Date-Modified = {2011-05-02 15:11:48 +0100},
	Isbn = {00143820},
	Journal = {Evolution},
	M1 = {ArticleType: research-article / Full publication date: Jul., 1987 / Copyright {\copyright}1987 Society for the Study of Evolution},
	Month = {07},
	Number = {4},
	Pages = {911--914},
	Publisher = {Society for the Study of Evolution},
	Title = {The Accumulation of Sexually Antagonistic Genes as a Selective Agent Promoting the Evolution of Reduced Recombination between Primitive Sex Chromosomes},
	Ty = {JOUR},
	Url = {http://www.jstor.org/stable/2408899},
	Volume = {41},
	Year = {1987},
	Bdsk-Url-1 = {http://www.jstor.org/stable/2408899}}

@incollection{Prout2000,
	Author = {Prout, T.},
	Booktitle = {Evolutionary Genetics from Molecules to Morphology},
	Date-Added = {2011-05-02 15:08:30 +0100},
	Date-Modified = {2011-05-02 15:10:12 +0100},
	Editor = {R. S. Singh and C. B. Krimbas},
	Pages = {157-203},
	Publisher = {Cambridge University Press, Cambridge},
	Title = {How well does opposing selection maintain variation},
	Year = {2000}}

@article{Phadnis:2005fe,
	Abstract = {The dominance of deleterious mutations has important consequences for phenomena such as inbreeding depression, the evolution of diploidy, and levels of natural genetic variation. Kacser and Burns' metabolic theory provides a paradigmatic explanation for why most large-effect mutations are recessive. According to the metabolic theory, the recessivity of large-effect mutations is a consequence of a diminishing-returns relationship between flux through a metabolic pathway and enzymatic activity at any step in the pathway, which in turn is an inevitable consequence of long metabolic pathways. A major line of support for this theory was the demonstration of a negative correlation between homozygous effects and dominance of mutations in Drosophila, consistent with a central prediction of the metabolic theory. Using data on gene deletions in yeast, we show that a negative correlation between homozygous effects and dominance of mutations exists for all major categories of genes analyzed, not just those encoding enzymes. The relationship between dominance and homozygous effects is similar for duplicated and single-copy genes and for genes whose products are members of protein complexes and those that are not. A complete explanation of dominance therefore requires either a generalization of Kacser and Burns' theory to nonenzyme genes or a new theory.},
	Annote = {10.1534/genetics.104.039016},
	Author = {Phadnis, Nitin and Fry, James D.},
	Date-Added = {2011-05-02 15:05:21 +0100},
	Date-Modified = {2011-05-02 15:05:21 +0100},
	Journal = {Genetics},
	Journal1 = {Genetics},
	Number = {1},
	Pages = {385--392},
	Title = {Widespread Correlations Between Dominance and Homozygous Effects of Mutations: Implications for Theories of Dominance},
	Ty = {JOUR},
	Url = {http://www.genetics.org/content/171/1/385.abstract},
	Volume = {171},
	Year = {September 2005},
	Bdsk-Url-1 = {http://www.genetics.org/content/171/1/385.abstract}}

@article{Patten:2010xr,
	Author = {Patten, Manus M. and Haig, David and {\'U}beda, Francisco},
	Date-Added = {2011-05-02 15:03:33 +0100},
	Date-Modified = {2011-05-02 15:03:33 +0100},
	Isbn = {1558-5646},
	Journal = {Evolution},
	M3 = {10.1111/j.1558-5646.2010.01100.x},
	Number = {12},
	Pages = {3638--3642},
	Publisher = {Blackwell Publishing Inc},
	Title = {FITNESS VARIATION DUE TO SEXUAL ANTAGONISM AND LINKAGE DISEQUILIBRIUM},
	Ty = {JOUR},
	Url = {http://dx.doi.org/10.1111/j.1558-5646.2010.01100.x},
	Volume = {64},
	Year = {2010},
	Bdsk-Url-1 = {http://dx.doi.org/10.1111/j.1558-5646.2010.01100.x}}

@article{Patten:2009oz,
	Author = {Patten, Manus M. and Haig, David},
	Date-Added = {2011-05-02 14:33:57 +0100},
	Date-Modified = {2011-05-02 14:33:57 +0100},
	Isbn = {1558-5646},
	Journal = {Evolution},
	Keywords = {Chromosomal evolution; genetic variation; selection---sexual; sexual conflict},
	M3 = {10.1111/j.1558-5646.2009.00764.x},
	Number = {11},
	Pages = {2888--2895},
	Publisher = {Blackwell Publishing Inc},
	Title = {MAINTENANCE OR LOSS OF GENETIC VARIATION UNDER SEXUAL AND PARENTAL ANTAGONISM AT A SEX-LINKED LOCUS},
	Ty = {JOUR},
	Url = {http://dx.doi.org/10.1111/j.1558-5646.2009.00764.x},
	Volume = {63},
	Year = {2009},
	Bdsk-Url-1 = {http://dx.doi.org/10.1111/j.1558-5646.2009.00764.x}}

@article{Nilsson:1995rw,
	Author = {Nilsson, Nils-Otto and S{\"a}ll, Torbj{\"o}rn},
	Date-Added = {2011-05-02 13:46:07 +0100},
	Date-Modified = {2011-05-02 13:46:26 +0100},
	Isbn = {1601-5223},
	Journal = {Hereditas},
	M3 = {10.1111/j.1601-5223.1995.00143.x},
	Number = {2},
	Pages = {143--151},
	Publisher = {Munksgaard International Publishers},
	Title = {Distributive Control of Recombination in Barley: \text{V}ariation in Linkage in Chromosome 1},
	Ty = {JOUR},
	Url = {http://dx.doi.org/10.1111/j.1601-5223.1995.00143.x},
	Volume = {122},
	Year = {1995},
	Bdsk-Url-1 = {http://dx.doi.org/10.1111/j.1601-5223.1995.00143.x}}

@article{Nei1969,
	Author = {Nei, M},
	Date-Added = {2011-05-02 12:33:15 +0100},
	Date-Modified = {2011-05-02 12:34:15 +0100},
	Journal = {Genetics},
	Pages = {681-699},
	Title = {Linkage modification and sex difference in recombination},
	Year = {1969}}

@article{Nagyl1975,
	Author = {Nagylaki, Thomas},
	Date-Added = {2011-05-02 12:29:44 +0100},
	Date-Modified = {2011-05-02 12:30:38 +0100},
	Journal = {Heredity},
	Number = {1},
	Pages = {67 - 74},
	Title = {Polymorphisms in cyclically-varying environments},
	Volume = {35},
	Year = {1975}}

@article{McDaniel:2007dk,
	Annote = {10.1534/genetics.107.075424},
	Author = {McDaniel, Stuart F. and Willis, John H. and Shaw, A. Jonathan},
	Date-Added = {2011-05-02 11:59:13 +0100},
	Date-Modified = {2011-05-02 11:59:47 +0100},
	Journal = {Genetics},
	Journal1 = {Genetics},
	Number = {4},
	Pages = {2489--2500},
	Title = {A Linkage Map Reveals a Complex Basis for Segregation Distortion in an Interpopulation Cross in the Moss \textit{Ceratodon} \textit{purpureus}},
	Ty = {JOUR},
	Url = {http://www.genetics.org/content/176/4/2489.abstract N2 - We report the construction of a linkage map for the moss Ceratodon purpureus (n = 13), based on a cross between geographically distant populations, and provide the first experimental confirmation of maternal chloroplast inheritance in bryophytes. From a mapping population of 288 recombinant haploid gametophytes, genotyped at 121 polymorphic AFLP loci, three gene-based nuclear loci, one chloroplast marker, and sex, we resolved 15 linkage groups resulting in a map length of ∼730 cM. We estimate that the map covers more than three-quarters of the C. purpureus genome. Approximately 35% of the loci were sex linked, not including those in recombining pseudoautosomal regions. Nearly 45% of the loci exhibited significant segregation distortion (α = 0.05). Several pairs of unlinked distorted loci showed significant deviations from multiplicative genotypic frequencies, suggesting that distortion arises from genetic interactions among loci. The distorted autosomal loci all exhibited an excess of the maternal allele, suggesting that these interactions may involve nuclear–cytoplasmic factors. The sex ratio of the progeny was significantly male biased, and the pattern of nonrandom associations among loci indicates that this results from interactions between the sex chromosomes. These results suggest that even in interpopulation crosses, multiple mechanisms act to influence segregation ratios.},
	Volume = {176},
	Year = {2007}}

@article{Matsubara:2006pb,
	Annote = {10.1073/pnas.0605274103},
	Author = {Matsubara, Kazumi and Tarui, Hiroshi and Toriba, Michihisa and Yamada, Kazuhiko and Nishida-Umehara, Chizuko and Agata, Kiyokazu and Matsuda, Yoichi},
	Date = {2006/11/28},
	Date-Added = {2011-05-02 11:57:37 +0100},
	Date-Modified = {2011-05-02 11:57:37 +0100},
	Journal = {Proceedings of the National Academy of Sciences},
	Journal1 = {Proceedings of the National Academy of Sciences},
	Month = {11},
	Number = {48},
	Pages = {18190--18195},
	Title = {Evidence for different origin of sex chromosomes in snakes, birds, and mammals and step-wise differentiation of snake sex chromosomes},
	Ty = {JOUR},
	Url = {http://www.pnas.org/content/103/48/18190.abstract N2 - All snake species exhibit genetic sex determination with the ZZ/ZW type of sex chromosomes. To investigate the origin and evolution of snake sex chromosomes, we constructed, by FISH, a cytogenetic map of the Japanese four-striped rat snake (Elaphe quadrivirgata) with 109 cDNA clones. Eleven of the 109 clones were localized to the Z chromosome. All human and chicken homologues of the snake Z-linked genes were located on autosomes, suggesting that the sex chromosomes of snakes, mammals, and birds were all derived from different autosomal pairs of the common ancestor. We mapped the 11 Z-linked genes of E. quadrivirgata to chromosomes of two other species, the Burmese python (Python molurus bivittatus) and the habu (Trimeresurus flavoviridis), to investigate the process of W chromosome differentiation. All and 3 of the 11 clones were localized to both the Z and W chromosomes in P. molurus and E. quadrivirgata, respectively, whereas no cDNA clones were mapped to the W chromosome in T. flavoviridis. Comparative mapping revealed that the sex chromosomes are only slightly differentiated in P. molurus, whereas they are fully differentiated in T. flavoviridis, and E. quadrivirgata is at a transitional stage of sex-chromosome differentiation. The differentiation of sex chromosomes was probably initiated from the distal region on the short arm of the protosex chromosome of the common ancestor, and then deletion and heterochromatization progressed on the sex-specific chromosome from the phylogenetically primitive boids to the more advanced viperids.},
	Volume = {103},
	Year = {2006},
	Bdsk-Url-1 = {http://www.pnas.org/content/103/48/18190.abstract%20N2%20-%20All%20snake%20species%20exhibit%20genetic%20sex%20determination%20with%20the%20ZZ/ZW%20type%20of%20sex%20chromosomes.%20To%20investigate%20the%20origin%20and%20evolution%20of%20snake%20sex%20chromosomes,%20we%20constructed,%20by%20FISH,%20a%20cytogenetic%20map%20of%20the%20Japanese%20four-striped%20rat%20snake%20(Elaphe%20quadrivirgata)%20with%20109%20cDNA%20clones.%20Eleven%20of%20the%20109%20clones%20were%20localized%20to%20the%20Z%20chromosome.%20All%20human%20and%20chicken%20homologues%20of%20the%20snake%20Z-linked%20genes%20were%20located%20on%20autosomes,%20suggesting%20that%20the%20sex%20chromosomes%20of%20snakes,%20mammals,%20and%20birds%20were%20all%20derived%20from%20different%20autosomal%20pairs%20of%20the%20common%20ancestor.%20We%20mapped%20the%2011%20Z-linked%20genes%20of%20E.%20quadrivirgata%20to%20chromosomes%20of%20two%20other%20species,%20the%20Burmese%20python%20(Python%20molurus%20bivittatus)%20and%20the%20habu%20(Trimeresurus%20flavoviridis),%20to%20investigate%20the%20process%20of%20W%20chromosome%20differentiation.%20All%20and%203%20of%20the%2011%20clones%20were%20localized%20to%20both%20the%20Z%20and%20W%20chromosomes%20in%20P.%20molurus%20and%20E.%20quadrivirgata,%20respectively,%20whereas%20no%20cDNA%20clones%20were%20mapped%20to%20the%20W%20chromosome%20in%20T.%20flavoviridis.%20Comparative%20mapping%20revealed%20that%20the%20sex%20chromosomes%20are%20only%20slightly%20differentiated%20in%20P.%20molurus,%20whereas%20they%20are%20fully%20differentiated%20in%20T.%20flavoviridis,%20and%20E.%20quadrivirgata%20is%20at%20a%20transitional%20stage%20of%20sex-chromosome%20differentiation.%20The%20differentiation%20of%20sex%20chromosomes%20was%20probably%20initiated%20from%20the%20distal%20region%20on%20the%20short%20arm%20of%20the%20protosex%20chromosome%20of%20the%20common%20ancestor,%20and%20then%20deletion%20and%20heterochromatization%20progressed%20on%20the%20sex-specific%20chromosome%20from%20the%20phylogenetically%20primitive%20boids%20to%20the%20more%20advanced%20viperids.}}

@article{Mank:2009la,
	Annote = {Females and males of many animals exhibit a striking array of sexual dimorphisms, ranging from the primary differences of the gametes and gonads to the somatic differences often seen in behavior, morphology, and physiology. These differences raise many questions regarding how such divergent phenotypes can arise from a genome that is largely shared between the sexes. Recent progress in genomics has revealed some of the actual genetic mechanisms that create separate sex-specific phenotypes, and the evidence indicates that thousands of genes across all portions of the genome contribute to male and female forms through sex-biased gene expression. Related work has begun to define the strength and influence of sex-specific evolutionary forces that shape these phenotypic dimorphisms and how they in turn affect the genome. Additionally, theory has long suggested that the evolution of sexual dimorphism is facilitated by sex chromosomes, as these are the only portions of the genome that differ between males and females. Genomic analysis indicates that there is indeed a relationship between sexual dimorphism and the sex chromosomes. However, the connection is far more complicated than current theory allows, and this may ultimately require a reexamination of the assumptions so that predictios match the accumulating empirical data.},
	Author = {Mank, Judith E.},
	Cr = {Copyright \copyright 2009 The University of Chicago Press},
	Date = {2009/02/01},
	Date-Added = {2011-05-02 11:54:22 +0100},
	Date-Modified = {2011-05-02 11:54:22 +0100},
	Isbn = {00030147},
	Journal = {The American Naturalist},
	M1 = {ArticleType: research-article / Full publication date: Feb., 2009 / Copyright {\copyright}2009 The University of Chicago Press},
	Month = {02},
	Number = {2},
	Pages = {141--150},
	Publisher = {The University of Chicago Press for The American Society of Naturalists},
	Title = {Sex Chromosomes and the Evolution of Sexual Dimorphism: Lessons from the Genome},
	Ty = {JOUR},
	Url = {http://www.jstor.org/stable/20491493},
	Volume = {173},
	Year = {2009},
	Bdsk-Url-1 = {http://www.jstor.org/stable/20491493}}

@incollection{Lloyd1984B,
	Author = {Lloyd, D. G.},
	Booktitle = {Perspectives on plant population ecology},
	Date-Added = {2011-05-02 11:50:03 +0100},
	Date-Modified = {2011-05-02 11:52:47 +0100},
	Editor = {R. Dirzo and J. Sarukhan},
	Pages = {277-300},
	Publisher = {Sinauer, Sunderland, Massachussetts},
	Title = {Gender allocations in outcrossing cosexual plants},
	Year = {1984}}

@article{Liu:2004fy,
	Author = {Liu, Zhiyong and Moore, Paul H. and Ma, Hao and Ackerman, Christine M. and Ragiba, Makandar and Yu, Qingyi and Pearl, Heather M. and Kim, Minna S. and Charlton, Joseph W. and Stiles, John I. and Zee, Francis T. and Paterson, Andrew H. and Ming, Ray},
	Date-Added = {2011-05-02 11:47:48 +0100},
	Date-Modified = {2011-05-02 11:49:43 +0100},
	Journal = {Nature},
	Number = {6972},
	Pages = {348 - 352},
	Title = {A primitive \text{Y} chromosome in papaya marks incipient sex chromosome evolution},
	Volume = {427},
	Year = {2004}}

@article{Lindholm:2002bs,
	Annote = {Abstract: We propose that the evolution of female preferences can be strongly influenced by linkage of attractive male traits to the Y chromosome and female preferences to the X chromosome in male heterogametic species. Such linkage patterns are predicted by models of the evolution of sexually antagonistic genes. Subsequent recombination of attractive male characters from the Y to the X would create physical linkage between attractive male trait and preference. A literature survey shows that Y linkage of potentially sexually antagonistic traits is common in poeciliid fishes and other species with sex chromosomes that are not well differentiated, but may also occur in taxa with degenerate Y chromosomes. In the guppy, attractive male traits are primarily Y and X linked; a literature review of the inheritance of sex‐limited attractive male characters suggests that 16 are Y linked, 24 recombine between the X and Y, two are X linked, and two are autosomal. Crosses and backcrosses between high female preference (Endler's live‐bearers) and low female preference (Rio San Miguel) guppy populations show that this character has a strong additive genetic component and that it will be possible to investigate the physical linkage of male and female sexually selected characters in this species through mapping studies.},
	Author = {Lindholm, Anna and Breden, Felix},
	Cr = {Copyright \copyright 2002 The University of Chicago Press},
	Date = {2002/12/01},
	Date-Added = {2011-05-02 10:47:06 +0100},
	Date-Modified = {2011-05-02 10:47:21 +0100},
	Isbn = {00030147},
	Journal = {The American Naturalist},
	M1 = {ArticleType: research-article / Issue Title: BEHAVIOR GENETICS FOR THE NEXT DECADE: BEYOND HERITABILITY A Special Issue Edited by Christine R. Boake and Allen J. Moore / Full publication date: December 2002 / Copyright {\copyright}2002 The University of Chicago Press},
	Month = {12},
	Number = {S6},
	Pages = {S214--S224},
	Publisher = {The University of Chicago Press for The American Society of Naturalists},
	Title = {Sex Chromosomes and Sexual Selection in \text{Poeciliid} Fishes.},
	Ty = {JOUR},
	Url = {http://www.jstor.org/stable/10.1086/342898},
	Volume = {160},
	Year = {2002},
	Bdsk-Url-1 = {http://www.jstor.org/stable/10.1086/342898}}

@article{W.:2009ij,
	Author = {Li, Dandan and Pfeiffer T. W.},
	Date-Added = {2011-05-02 10:36:50 +0100},
	Date-Modified = {2011-05-02 10:39:44 +0100},
	Dc.Format = {text/html},
	Dc.Type = {Text},
	Journal = {Crop Science Society of America},
	Number = {2},
	Pages = {473-482},
	Title = {Three Cycles of Recurrent Selection for Altered Recombination Frequency in Maize%},
	Volume = {49},
	Year = {2009}}

@article{Li2009,
	Date-Added = {2011-05-02 10:36:32 +0100},
	Date-Modified = {2011-05-02 10:36:40 +0100}}

@article{Lenormand:2003sp,
	Author = {Lenormand, Thomas},
	Date = {2003/02/01},
	Date-Added = {2011-05-02 10:32:15 +0100},
	Date-Modified = {2011-05-02 10:32:15 +0100},
	Journal = {Genetics},
	Journal1 = {Genetics},
	Month = {02},
	Number = {2},
	Pages = {811--822},
	Title = {The Evolution of Sex Dimorphism in Recombination},
	Ty = {JOUR},
	Url = {http://www.genetics.org/content/163/2/811.abstract},
	Volume = {163},
	Year = {2003},
	Bdsk-Url-1 = {http://www.genetics.org/content/163/2/811.abstract}}

@article{Handley:2004dp,
	Annote = {10.1534/genetics.167.1.367},
	Author = {Handley, Lori-Jayne Lawson and Ceplitis, Helene and Ellegren, Hans},
	Date = {2004/05/01},
	Date-Added = {2011-05-02 10:28:19 +0100},
	Date-Modified = {2011-05-02 10:28:41 +0100},
	Journal = {Genetics},
	Journal1 = {Genetics},
	Month = {05},
	Number = {1},
	Pages = {367--376},
	Title = {Evolutionary Strata on the Chicken \text{Z} Chromosome: \text{I}mplications for Sex Chromosome Evolution},
	Ty = {JOUR},
	Url = {http://www.genetics.org/content/167/1/367.abstract},
	Volume = {167},
	Year = {2004},
	Bdsk-Url-1 = {http://www.genetics.org/content/167/1/367.abstract}}

@article{Lande:1980ai,
	Annote = {The evolution of sexual dimorphism in quantitative characters under natural and sexual selection acting differently on the sexes is analyzed using population genetics models. The effects of genes when in males may be correlated with their effects when in females, producing correlated selective responses between the sexes, so that male and female phenotypes cannot evolve independently But under weak natural selection with constant relative fitnesses, in the absence of sexual selection, the joint evolution of the mean phenotypes of the sexes increases the mean fitness in a population, and if there is genetic variation for sexual dimorphism each sex eventually achieves a locally optimum phenotype. With sexual selection, fitnesses are generally frequency-dependent and evolution of the mean phenotypes does not maximize the mean fitness. Provided individual fitnesses exist, at equilibrium natural and sexual selection balance in each sex. A moderate intensity of sexual selection acting on a character under weak natural selection toward an intermediate optimum phenotype can produce a large deviation of the mean phenotype from the optimum and a substantial decrease of the mean fitness in a population, increasing the probability of extinction. When homologous characters in males and females vary similarly and are highly correlated genetically, the rate of evolution of sexual dimorphism may be one or more orders of magnitude slower than that for the average phenotype in a population. Methods for partitioning sexual dimorphism into contributions from natural and sexual selection are discussed, and genetic experiments are suggested for testing the involvement of non-equilibrium correlated selective responses between the sexes in observed cases of sexual dimorphism.},
	Author = {Lande, Russell},
	Cr = {Copyright \copyright 1980 Society for the Study of Evolution},
	Date = {1980/03/01},
	Date-Added = {2011-05-02 10:26:48 +0100},
	Date-Modified = {2011-05-02 10:26:48 +0100},
	Isbn = {00143820},
	Journal = {Evolution},
	M1 = {ArticleType: research-article / Full publication date: Mar., 1980 / Copyright {\copyright}1980 Society for the Study of Evolution},
	Month = {03},
	Number = {2},
	Pages = {292--305},
	Publisher = {Society for the Study of Evolution},
	Title = {Sexual Dimorphism, Sexual Selection, and Adaptation in Polygenic Characters},
	Ty = {JOUR},
	Url = {http://www.jstor.org/stable/2407393},
	Volume = {34},
	Year = {1980},
	Bdsk-Url-1 = {http://www.jstor.org/stable/2407393}}

@article{Lahn:1999qe,
	Abstract = {Human sex chromosomes evolved from autosomes. Nineteen ancestral autosomal genes persist as differentiated homologs on the X and Y chromosomes. The ages of individual X-Y gene pairs (measured by nucleotide divergence) and the locations of their X members on the X chromosome were found to be highly correlated. Age decreased in stepwise fashion from the distal long arm to the distal short arm in at least four ``evolutionary strata.''Human sex chromosome evolution was probably punctuated by at least four events, each suppressing X-Y recombination in one stratum, without disturbing gene order on the X chromosome. The first event, which marked the beginnings of X-Y differentiation, occurred about 240 to 320 million years ago, shortly after divergence of the mammalian and avian lineages.},
	Annote = {10.1126/science.286.5441.964},
	Author = {Lahn, Bruce T. and Page, David C.},
	Date = {1999/10/29},
	Date-Added = {2011-05-02 10:25:41 +0100},
	Date-Modified = {2011-05-02 10:25:53 +0100},
	Journal = {Science},
	Journal1 = {Science},
	Month = {10},
	Number = {5441},
	Pages = {964--967},
	Title = {Four Evolutionary Strata on the Human \text{X} Chromosome},
	Ty = {JOUR},
	Url = {http://www.sciencemag.org/content/286/5441/964.abstract},
	Volume = {286},
	Year = {1999},
	Bdsk-Url-1 = {http://www.sciencemag.org/content/286/5441/964.abstract}}

@article{Kwiatkowski:2005eu,
	Author = {Kwiatkowski, Dominic P.},
	Date = {2005/08/01},
	Date-Added = {2011-05-02 10:19:04 +0100},
	Date-Modified = {2011-05-02 10:19:04 +0100},
	Id = {S0002-9297(07)62909-7 DOI - 10.1086/432519},
	Isbn = {0002-9297},
	Journal = {American journal of human genetics},
	Journal1 = {American journal of human genetics},
	Journal2 = {Am J Hum Genet},
	Month = {08},
	Number = {2},
	Pages = {171--192},
	Publisher = {University of Chicago Press},
	Title = {How Malaria Has Affected the Human Genome and What Human Genetics Can Teach Us about Malaria},
	Ty = {ABST},
	Url = {http://linkinghub.elsevier.com/retrieve/pii/S0002929707629097},
	Volume = {77},
	Year = {2005},
	Bdsk-Url-1 = {http://linkinghub.elsevier.com/retrieve/pii/S0002929707629097}}

@article{Korona:2004wd,
	Author = {Korona, Ryszard},
	Booktitle = {Genome plasticity and the evolution of microbial genomes},
	Date = {2004/6//},
	Date-Added = {2011-05-02 10:13:48 +0100},
	Date-Modified = {2011-05-02 10:14:11 +0100},
	Isbn = {0923-2508},
	Journal = {Research in Microbiology},
	Keywords = {Deleterious mutation rate; Selection coefficient; Dominance; Epistasis; Saccharomyces cerevisiae},
	M3 = {doi: DOI: 10.1016/j.resmic.2004.01.015},
	Month = {6},
	Number = {5},
	Pages = {301--310},
	Title = {Experimental studies of deleterious mutation in \textit{Saccharomyces} \textit{cerevisiae}},
	Ty = {JOUR},
	Url = {http://www.sciencedirect.com/science/article/B6VN3-4BYWSJR-2/2/4262554aa0e22ee73296632b17d8cc9a},
	Volume = {155},
	Year = {2004},
	Bdsk-Url-1 = {http://www.sciencedirect.com/science/article/B6VN3-4BYWSJR-2/2/4262554aa0e22ee73296632b17d8cc9a}}

@article{Korol1994,
	Author = {Korol, Abraham B and Iliadi, Konstantin G},
	Date-Added = {2011-05-02 10:09:58 +0100},
	Date-Modified = {2011-05-02 10:11:16 +0100},
	Journal = {Heredity},
	Number = {1},
	Pages = {64 - 68},
	Title = {Increased recombination frequencies resulting from directional selection for geotaxis in \textit{Drosophila}},
	Volume = {72},
	Year = {1994}}

@article{:rr,
	Date-Added = {2011-05-02 10:09:35 +0100},
	Date-Modified = {2011-05-02 10:09:58 +0100}}

@article{Koehler:2002dq,
	Author = {Koehler, Kara E. and Cherry, Jonathan P. and Lynn, Audrey and Hunt, Patricia A. and Hassold, Terry J.},
	Date = {2002/09/01},
	Date-Added = {2011-05-02 10:06:38 +0100},
	Date-Modified = {2011-05-02 10:06:55 +0100},
	Journal = {Genetics},
	Journal1 = {Genetics},
	Month = {09},
	Number = {1},
	Pages = {297--306},
	Title = {Genetic Control of Mammalian Meiotic Recombination. \text{I}. \text{V}ariation in Exchange Frequencies Among Males From Inbred Mouse Strains},
	Ty = {JOUR},
	Url = {http://www.genetics.org/content/162/1/297.abstract},
	Volume = {162},
	Year = {2002},
	Bdsk-Url-1 = {http://www.genetics.org/content/162/1/297.abstract}}

@article{Kirkpatrick:2010bh,
	Abstract = {Many animals and plants have sex chromosomes that recombine over much of their length. Here we develop coalescent models for neutral sites on these chromosomes. The emphasis is on expected coalescence times (proportional to the expected amount of neutral genetic polymorphism), but we also derive some results for linkage disequilibria between neutral sites. We analyze the standard neutral model, a model with polymorphic Y chromosomes under balancing selection, and the invasion of a neo-Y chromosome. The results may be useful for testing hypotheses regarding how new sex chromosomes originate and how selection acts upon them.},
	Annote = {10.1534/genetics.109.113555},
	Author = {Kirkpatrick, Mark and Guerrero, Rafael F. and Scarpino, Samuel V.},
	Date-Added = {2011-05-02 09:48:27 +0100},
	Date-Modified = {2011-05-02 09:48:39 +0100},
	Journal = {Genetics},
	Journal1 = {Genetics},
	Number = {4},
	Pages = {1141--1152},
	Title = {Patterns of Neutral Genetic Variation on Recombining Sex Chromosomes},
	Ty = {JOUR},
	Url = {http://www.genetics.org/content/184/4/1141.abstract},
	Volume = {184},
	Year = {2010},
	Bdsk-Url-1 = {http://www.genetics.org/content/184/4/1141.abstract}}

@article{Kidwell:1977qf,
	Abstract = {The equilibrium structure of models of differential selection in the sexes is investigated. It is shown that opposing additive selection leads to stable polymorphic equilibria for only a restricted set of selection intensities, and that for weak selection the selection intensities must be of approximately the same magnitude in the sexes. General models of opposing directional selection, with arbitrary dominance, are investigated by considering simultaneously the stability properties of the trivial equilibria and the curve along which multiple roots appear. Numerical calculations lead us to infer that the average degree of dominance determines the equilibrium characteristics of models of opposing selection. It appears that if the favored alleles are, on the average, recessive, there may be multiple polymorphic equilibria, whereas only a single polymorphic equilibrium can occur when the favored alleles are, on the average, dominant. The principle that the average degree of dominance controls equilibrium behavior is then extended to models allowing directional selection in one sex with overdominance in the other sex, by showing that polymorphism is maintained if and only if the average fitness in heterozygotes exceeds one. },
	Author = {Kidwell, J. F. and Clegg, M. T. and Stewart, F. M. and Prout, T.},
	Date = {1977/01/28},
	Date-Added = {2011-05-02 09:46:43 +0100},
	Date-Modified = {2011-05-02 09:46:43 +0100},
	Journal = {Genetics},
	Journal1 = {Genetics},
	Month = {01},
	Number = {1},
	Pages = {171--183},
	Title = {REGIONS OF STABLE EQUILIBRIA FOR MODELS OF DIFFERENTIAL SELECTION IN THE TWO SEXES UNDER RANDOM MATING},
	Ty = {JOUR},
	Url = {http://www.genetics.org/content/85/1/171.abstract},
	Volume = {85},
	Year = {1977},
	Bdsk-Url-1 = {http://www.genetics.org/content/85/1/171.abstract}}

@article{Keightley:2010ve,
	Abstract = {We investigate several questions concerning the inference of the distribution of fitness effects (DFE) of new mutations from the distribution of nucleotide frequencies in a population sample. If a fixed sequencing effort is available, we find that the optimum strategy is to sequence a modest number of alleles (approx. 10). If full genome information is available, the accuracy of parameter estimates increases as the number of alleles sequenced increases, but with diminishing returns. It is unlikely that the DFE for single genes can be reliably estimated in organisms such as humans and Drosophila, unless genes are very large and we sequence hundreds or perhaps thousands of alleles. We consider models involving several discrete classes of mutations in which the selection strength and density apportioned to each class can vary. Models with three classes fit almost as well as four class models unless many hundreds of alleles are sequenced. Large numbers of alleles need to be sequenced to accurately estimate the distribution's mean and variance. Estimating complex DFEs may therefore be difficult. Finally, we examine models involving slightly advantageous mutations. We show that the distribution of the absolute strength of selection is well estimated if mutations are assumed to be unconditionally deleterious.},
	Annote = {10.1098/rstb.2009.0266},
	Author = {Keightley, Peter D. and Eyre-Walker, Adam},
	Date = {2010/04/27},
	Date-Added = {2011-05-02 09:41:54 +0100},
	Date-Modified = {2011-05-02 09:42:16 +0100},
	Journal = {Philosophical Transactions of the Royal Society B: Biological Sciences},
	Journal1 = {Philosophical Transactions of the Royal Society B: Biological Sciences},
	Month = {04},
	Number = {1544},
	Pages = {1187--1193},
	Title = {What can we learn about the distribution of fitness effects of new mutations from \text{DNA} sequence data?},
	Ty = {JOUR},
	Url = {http://rstb.royalsocietypublishing.org/content/365/1544/1187.abstract},
	Volume = {365},
	Year = {2010},
	Bdsk-Url-1 = {http://rstb.royalsocietypublishing.org/content/365/1544/1187.abstract}}

@article{Jones:1997ly,
	Author = {Jones, T. R.},
	Date = {1997/3//},
	Date-Added = {2011-05-02 09:38:38 +0100},
	Date-Modified = {2011-05-02 09:38:38 +0100},
	Isbn = {0169-4758},
	Journal = {Parasitology Today},
	M3 = {doi: DOI: 10.1016/S0169-4758(96)10083-1},
	Month = {3},
	Number = {3},
	Pages = {107--111},
	Title = {Quantitative aspects of the relationship between the sickle-cell gene and malaria},
	Ty = {JOUR},
	Url = {http://www.sciencedirect.com/science/article/B6TB8-3RH112J-T/2/1ff34f31900f5181bc4ac2b1a540029f},
	Volume = {13},
	Year = {1997},
	Bdsk-Url-1 = {http://www.sciencedirect.com/science/article/B6TB8-3RH112J-T/2/1ff34f31900f5181bc4ac2b1a540029f}}

@phdthesis{JohnstonS2010,
	Address = {Department of Animal and Plant Sciences, Sheffield},
	Author = {Johnston, S.},
	Date-Added = {2011-05-02 09:34:42 +0100},
	Date-Modified = {2011-05-02 09:36:29 +0100},
	School = {University of Sheffield},
	Title = {The Genetic Basis of Sexual Weaponry in a Wild Sheep Population},
	Year = {2010}}

@article{Ironside:2010zr,
	Author = {Ironside, Joseph E.},
	Date-Added = {2011-05-02 09:33:28 +0100},
	Date-Modified = {2011-05-02 09:33:40 +0100},
	Isbn = {1521-1878},
	Journal = {BioEssays},
	Journal1 = {Bioessays},
	Keywords = {antagonism; chromosomes; heteromorphy; recombination; sex},
	M3 = {10.1002/bies.200900124},
	Number = {8},
	Pages = {718--726},
	Publisher = {WILEY-VCH Verlag},
	Title = {No amicable divorce? \text{C}hallenging the notion that sexual antagonism drives sex chromosome evolution},
	Ty = {JOUR},
	Url = {http://dx.doi.org/10.1002/bies.200900124},
	Volume = {32},
	Year = {2010},
	Bdsk-Url-1 = {http://dx.doi.org/10.1002/bies.200900124}}

@article{10.1371/journal.pbio.1000335,
	Abstract = {
<p>An association between sex-specific fitness and gene expression in the fruit fly provides an estimate of number, identity and function of sexually antagonistic genes in this species.</p>
},
	Author = {Innocenti, Paolo AND Morrow, Edward H.},
	Date-Added = {2011-05-02 09:32:01 +0100},
	Date-Modified = {2011-05-02 09:32:27 +0100},
	Doi = {10.1371/journal.pbio.1000335},
	Journal = {PLoS Biol},
	Month = {03},
	Number = {3},
	Pages = {e1000335},
	Publisher = {Public Library of Science},
	Title = {The Sexually Antagonistic Genes of \textit{Drosophila} \textit{melanogaster}},
	Url = {http://dx.doi.org/10.1371%2Fjournal.pbio.1000335},
	Volume = {8},
	Year = {2010},
	Bdsk-Url-1 = {http://dx.doi.org/10.1371/journal.pbio.1000335}}

@article{Gillespie:1978ys,
	Author = {Gillespie,JH},
	Date = {1978/08/},
	Date-Added = {2011-05-02 09:22:01 +0100},
	Date-Modified = {2011-05-02 09:22:38 +0100},
	Journal = {Theoretical population biology},
	Journal1 = {Theor Popul Biol},
	Keywords = {Enzymes; Genetic Variation; Mathematics; Models, Biological},
	Month = {08},
	Number = {1},
	Sp = {1-45},
	Title = {A general model to account for enzyme variation in natural populations. \text{V}. The \text{SAS}--\text{CFF} model.},
	Ty = {JOUR},
	Url = {http://ukpmc.ac.uk/abstract/MED/741392},
	Volume = {14},
	Year = {1978},
	Bdsk-Url-1 = {http://ukpmc.ac.uk/abstract/MED/741392}}

@article{Gibson:2002vn,
	Abstract = {Sexually antagonistic alleles are selected discordantly between the sexes. Experimental evidence indicates that sexually antagonistic fitness variation is abundant in the genome of Drosophila melanogaster. Theory predicts that the X chromosome will be enriched with this type of variation. To test this prediction in D. melanogaster, we sampled, and cytogenetically cloned, 20 X chromosomes and compared their fitness variation to genome--wide levels. At the juvenile stage, in which gender roles are most similar, the X chromosome made no detectable contribution to genome--wide fitness variation. At the adult stage, in which gender roles diverge, the X chromosome was estimated to harbour 45{\%} of the genome--wide fitness variation and 97{\%} of the genome--wide sexually antagonistic variation. This genomic structure has important implications for the process of sexual selection because X--linked sexually antagonistic variation contributes to negative intersexual heritability for fitness, i.e. high--fitness males (females) produce, on average, low--fitness daughters (sons).},
	Annote = {10.1098/rspb.2001.1863},
	Author = {Gibson, Jonathan R. and Chippindale, Adam K. and Rice, William R.},
	Date = {2002/03/07},
	Date-Added = {2011-05-02 09:20:49 +0100},
	Date-Modified = {2011-05-02 09:20:49 +0100},
	Journal = {Proceedings of the Royal Society of London. Series B: Biological Sciences},
	Journal1 = {Proceedings of the Royal Society of London. Series B: Biological Sciences},
	Month = {03},
	Number = {1490},
	Pages = {499--505},
	Title = {The X chromosome is a hot spot for sexually antagonistic fitness variation},
	Ty = {JOUR},
	Url = {http://rspb.royalsocietypublishing.org/content/269/1490/499.abstract},
	Volume = {269},
	Year = {2002},
	Bdsk-Url-1 = {http://rspb.royalsocietypublishing.org/content/269/1490/499.abstract}}

@article{Fry:2010kx,
	Author = {Fry, James D.},
	Date-Added = {2011-05-02 09:19:09 +0100},
	Date-Modified = {2011-05-02 09:19:09 +0100},
	Isbn = {1558-5646},
	Journal = {Evolution},
	Keywords = {Chromosomal evolution; fitness; polymorphism; population genetics; sexual conflict; trade-offs},
	M3 = {10.1111/j.1558-5646.2009.00898.x},
	Number = {5},
	Pages = {1510--1516},
	Publisher = {Blackwell Publishing Inc},
	Title = {THE GENOMIC LOCATION OF SEXUALLY ANTAGONISTIC VARIATION: SOME CAUTIONARY COMMENTS},
	Ty = {JOUR},
	Url = {http://dx.doi.org/10.1111/j.1558-5646.2009.00898.x},
	Volume = {64},
	Year = {2010},
	Bdsk-Url-1 = {http://dx.doi.org/10.1111/j.1558-5646.2009.00898.x}}

@article{ESPIRITOSANTO:2003uq,
	Abstract = {Patterns of phenological variation and reproductive investment were studied in the dioecious shrub Baccharis dracunculifolia DC (Asteraceae), and possible consequences on survivorship were evaluated. The sex ratio was determined in a natural field population (n = 921) of B. dracunculifolia in Belo Horizonte, Brazil. Fifty‐two males and 56 females were sampled at random from this population. During the reproductive season of 1999, inflorescence production, shoot growth and mortality, and xylem water potential were recorded for each individual. The population sex ratio was male‐biased (1·27 : 1, P < 0·05), and was associated with a higher mortality of female shoots (38·4 vs. 23·1 {\%}, P < 0·05), and individuals (17·8 vs. 11·5 {\%}, P < 0·1), despite lower water stress in female plants. Flowering phenology also differed between the sexes, with males producing more inflorescences, and earlier, than females. Owing to fruit maturation, the number of inflorescences supported by females was higher than that supported by males later in the reproductive season. This occurred during the dry season, and drought stress may have been responsible for the greater female mortality. Thus, the male‐biased sex ratio in this population of B. dracunculifolia is probably due to different reproductive functions of males and females. Intersexual differences in reproductive phenology had consequences for plant demography.},
	Annote = {10.1093/aob/mcg001},
	Author = {ESP{\'I}RITO‐SANTO, M. M. and MADEIRA, B. G. and NEVES, F. S. and FARIA, M. L. and FAGUNDES, M. and FERNANDES, G. WILSON},
	Date = {2003/01/01},
	Date-Added = {2011-05-02 09:17:17 +0100},
	Date-Modified = {2011-05-02 09:18:06 +0100},
	Journal = {Annals of Botany},
	Journal1 = {Annals of Botany},
	Month = {01},
	Number = {1},
	Pages = {13--19},
	Title = {Sexual Differences in Reproductive Phenology and their Consequences for the Demography of \textit{Baccharis} \textit{dracunculifolia} (\text{Asteraceae}), a Dioecious Tropical Shrub},
	Ty = {JOUR},
	Url = {http://aob.oxfordjournals.org/content/91/1/13.abstract},
	Volume = {91},
	Year = {2003},
	Bdsk-Url-1 = {http://aob.oxfordjournals.org/content/91/1/13.abstract}}

@article{Eppley:2001fk,
	Annote = {Bias in the adult sex ratio of a population, if not due to a biased primary sex ratio, may be due to differential mortality of males and females, which can occur during any life history stage. Yet, although adult sex-ratio bias is common in dioecious plant species, little is known about the demography of prereproductive individuals. Using a RAPD-PCR (randomly amplified polymorphic DNA) marker that co-segregates with female phenotype, I studied juvenile demography in the saltmarsh grass Distichlis spicata, which exhibits within-population sex-ratio variation (spatial segregation of the sexes) and has genetic sex determination. First, I surveyed populations of D. spicata to ascertain whether any environmental factor co-varies with local sex ratio, and I found that habitats with female majorities are located at significantly lower elevations in the marsh than are habitats with male majorities. In randomly collected seeds, the sex ratio was significantly biased toward females, but male and female seeds did not differ in mass. Using a subsample of these seeds, I conducted greenhouse and field experiments to examine whether differences in seed germination or seedling survival between the sexes explain sex-ratio variation along the micro-elevation gradient in the marsh. In greenhouse treatments designed to mimic field habitats with female majorities, more male seeds germinated than did female seeds. In habitats with female majorities in the field, significantly more female seedlings survived an extreme high tide than did male seedlings (25.17{\%} of females vs. 13.49{\%} of males). These results suggest that, in habitats with female majorities, gender-specific bias in seedling survivorship, rather than seed germination, is a causal factor in the underlying sex-ratio bias. In habitats with male majorities, seed germination and seedling survival did not differ between the sexes. This study is the first to document environment-dependent differential seed germination and seedling mortality between males and females in a dioecious plant species.},
	Author = {Eppley, S. M.},
	Cr = {Copyright \copyright 2001 Ecological Society of America},
	Date = {2001/07/01},
	Date-Added = {2011-05-02 09:10:01 +0100},
	Date-Modified = {2011-05-02 09:10:23 +0100},
	Isbn = {00129658},
	Journal = {Ecology},
	M1 = {ArticleType: research-article / Full publication date: Jul., 2001 / Copyright {\copyright}2001 Ecological Society of America},
	Month = {07},
	Number = {7},
	Pages = {2022--2031},
	Publisher = {Ecological Society of America},
	Title = {Gender-Specific Selection during Early Life History Stages in the Dioecious Grass \textit{Distichlis} \textit{spicata}},
	Ty = {JOUR},
	Url = {http://www.jstor.org/stable/2680066},
	Volume = {82},
	Year = {2001},
	Bdsk-Url-1 = {http://www.jstor.org/stable/2680066}}

@article{Delph:1998fv,
	Abstract = {A positive correlation between the speed of pollen tube growth and the quality of the resulting progeny in several species of flowering plants has traditionally been explained as being caused by an overlap in gene expression between gametophytes and sporophytes. We experimentally manipulated the pollen tube growth rates of pollen donors, such that the genotype controlling the rate was uncoupled from the phenotype, to test the alternative hypothesis that the correlation arises because ovules fertilized early are better provisioned by the maternal plant than later--fertilized ovules. Crosses using Silene vulgaris individuals bearing distinctive genetic markers revealed a correlation between the order of fertilization by pollen grains and vigour of the resulting sporophytes, which was independent of the speed of growth of the pollen tubes. Seeds sired by donors with relatively fast--growing pollen germinated earlier and grew larger than those sired by slow--growing pollen when pollen from the two donors was applied simultaneously. Reversing the order of arrival in the ovary by placing slow--growing pollen on the styles earlier and closer to the ovary led to reverse results. These results suggest that differential provisioning by the maternal plant can lead to differences in progeny vigour following pollen competition.},
	Annote = {10.1098/rspb.1998.0381},
	Author = {Delph, Lynda F. and Weinig, Cynthia and Sullivan, Kelly},
	Date = {1998/05/22},
	Date-Added = {2011-04-29 18:20:49 +0100},
	Date-Modified = {2011-04-29 18:20:49 +0100},
	Journal = {Proceedings of the Royal Society of London. Series B: Biological Sciences},
	Journal1 = {Proceedings of the Royal Society of London. Series B: Biological Sciences},
	Month = {05},
	Number = {1399},
	Pages = {935--939},
	Title = {Why fast-growing pollen tubes give rise to vigorous progeny: the test of a new mechanism},
	Ty = {JOUR},
	Url = {http://rspb.royalsocietypublishing.org/content/265/1399/935.abstract},
	Volume = {265},
	Year = {1998},
	Bdsk-Url-1 = {http://rspb.royalsocietypublishing.org/content/265/1399/935.abstract}}

@article{Curtsinger:1980bs,
	Abstract = {This paper addresses the assertion that X-linked and haplodiploid genetic systems are inherently limited with respect to the potential for selectively maintained genetic polymorphisms. Using a variation of Haldane and Jayakar's (1964) parameterization of selection on an X-linked locus, analytical expressions are derived for the proportion of the total parameter space (P) in which stable diallelic polymorphism is attained. P is a function of the ratio of selection coefficients (r) associated with homozygous and hemizygous genotypes, and the intensity of selection (s). Analytical expressions for the opportunity for polymorphism at an autosomal locus (Pa) are also derived for comparison to the X-linked case. P and Pa are maximal and equal if the ratios of selection coefficients are -1 and selection is intense. Otherwise, P is slightly less than Pa, but the difference between autosomal and sex-linked loci is less than the range of values of P obtained over the range of r. Several arguments are presented suggesting that polymorphism arising from differential selection in the sexes (r < 0) is probabilistically and biologically feasible. },
	Author = {Curtsinger, James W.},
	Date = {1980/12/01},
	Date-Added = {2011-04-29 18:17:21 +0100},
	Date-Modified = {2011-04-29 18:17:21 +0100},
	Journal = {Genetics},
	Journal1 = {Genetics},
	Month = {12},
	Number = {4},
	Pages = {995--1006},
	Title = {ON THE OPPORTUNITY FOR POLYMORPHISM WITH SEX-LINKAGE OR HAPLODIPLOIDY},
	Ty = {JOUR},
	Url = {http://www.genetics.org/content/96/4/995.abstract},
	Volume = {96},
	Year = {1980},
	Bdsk-Url-1 = {http://www.genetics.org/content/96/4/995.abstract}}

@article{Cox:1981ij,
	Annote = {Evidence for sexual niche partitioning in Mercurialis perennis and Silene dioica in Wales and Trophis involucrata in Costa Rica is presented. The differences in M. perennis and T. involucrata are spatial in nature with males of M. perennis being found more frequently in patches of high soil pH while males of T. involucrata are found more frequently in patches of low total phosphorous content. Sexual niche partitioning in S. dioica was found to be temporal in nature, with females being precocious in their dominance of the leaf canopy. Sexual dimorphisms and the results of intersexual competition trials in S. dioica are discussed. Two alternative hypotheses for the evolution of sexual niche partitioning are discussed; the first of these suggests that niche differences are the result of selection against deleterious intersexual competition, and the second suggests that selection for interspecific competitive ability may lead to niche differences and may possibly be implicated in the evolution of dioecism from a bisexual species.},
	Author = {Cox, Paul Alan},
	Cr = {Copyright \copyright 1981 The University of Chicago Press},
	Date = {1981/03/01},
	Date-Added = {2011-04-29 18:15:51 +0100},
	Date-Modified = {2011-04-29 18:15:51 +0100},
	Isbn = {00030147},
	Journal = {The American Naturalist},
	M1 = {ArticleType: research-article / Full publication date: Mar., 1981 / Copyright {\copyright}1981 The University of Chicago Press},
	Month = {03},
	Number = {3},
	Pages = {295--307},
	Publisher = {The University of Chicago Press for The American Society of Naturalists},
	Title = {Niche Partitioning between Sexes of Dioecious Plants},
	Ty = {JOUR},
	Url = {http://www.jstor.org/stable/2460528},
	Volume = {117},
	Year = {1981},
	Bdsk-Url-1 = {http://www.jstor.org/stable/2460528}}

@article{Connallon:2010hc,
	Author = {Connallon, Tim and Clark, Andrew G.},
	Date-Added = {2011-04-29 18:14:38 +0100},
	Date-Modified = {2011-04-29 18:14:38 +0100},
	Isbn = {1558-5646},
	Journal = {Evolution},
	Keywords = {Antagonistic pleiotropy; epistasis; sex-biased genes; sex chromosomes; sexual antagonism},
	M3 = {10.1111/j.1558-5646.2010.01136.x},
	Number = {12},
	Pages = {3417--3442},
	Publisher = {Blackwell Publishing Inc},
	Title = {SEX LINKAGE, SEX-SPECIFIC SELECTION, AND THE ROLE OF RECOMBINATION IN THE EVOLUTION OF SEXUALLY DIMORPHIC GENE EXPRESSION},
	Ty = {JOUR},
	Url = {http://dx.doi.org/10.1111/j.1558-5646.2010.01136.x},
	Volume = {64},
	Year = {2010},
	Bdsk-Url-1 = {http://dx.doi.org/10.1111/j.1558-5646.2010.01136.x}}

@article{Clark:1988tg,
	Author = {Clark, A. G.},
	Date = {1988/07/01},
	Date-Added = {2011-04-29 18:07:44 +0100},
	Date-Modified = {2011-04-29 18:08:13 +0100},
	Journal = {Genetics},
	Journal1 = {Genetics},
	Month = {07},
	Number = {3},
	Pages = {711--720},
	Title = {The Evolution of the Y Chromosome With \text{X}-\text{Y} Recombination},
	Ty = {JOUR},
	Url = {http://www.genetics.org/content/119/3/711.abstract},
	Volume = {119},
	Year = {1988},
	Bdsk-Url-1 = {http://www.genetics.org/content/119/3/711.abstract}}

@article{Clark:1987kl,
	Abstract = {Several population genetic models allowing natural selection to act on Y-linked polymorphism are examined. The first incorporates pleiotropic effects of a Y-linked locus, such that viability, segregation distortion, fecundity and sexual selection can all be determined by one locus. It is shown that no set of selection parameters can maintain a stable Y-linked polymorphism. Interaction with the X chromosome is allowed in the next model, with viabilities determined by both X- and Y-linked factors. This model allows four fixation equilibria, two equilibria with X polymorphism and a unique point with both X- and Y-linked polymorphism. Stability analysis shows that the complete polymorphism is never stable. When X- and Y-linked loci influence meiotic drive, it is possible to have all fixation equilibria simultaneously unstable, and yet there is no stable interior equilibrium. Only when viability and meiotic drive are jointly affected by both X- and Y-linked genes can a Y-linked polymorphism be maintained. Unusual dynamics, including stable limit cycles, are generated by this model. Numerical simulations show that only a very small portion of the parameter space admits Y polymorphism, a result that is relevant to the interpretation of levels of Y-DNA sequence variation in natural populations. },
	Author = {Clark, Andrew G.},
	Date = {1987/03/01},
	Date-Added = {2011-04-29 18:06:21 +0100},
	Date-Modified = {2011-04-29 18:06:34 +0100},
	Journal = {Genetics},
	Journal1 = {Genetics},
	Month = {03},
	Number = {3},
	Pages = {569--577},
	Title = {Natural Selection and \text{Y}-Linked Polymorphism},
	Ty = {JOUR},
	Url = {http://www.genetics.org/content/115/3/569.abstract},
	Volume = {115},
	Year = {1987},
	Bdsk-Url-1 = {http://www.genetics.org/content/115/3/569.abstract}}

@article{springerlink:10.1007/BF02067266,
	Affiliation = {Department of Biology University of Utah 84112 Salt Lake City Utah USA},
	Author = {Charnov, Eric L.},
	Date-Added = {2011-04-29 18:05:03 +0100},
	Date-Modified = {2011-04-29 18:05:03 +0100},
	Issn = {0269-7653},
	Issue = {1},
	Journal = {Evolutionary Ecology},
	Keyword = {Biomedical and Life Sciences},
	Note = {10.1007/BF02067266},
	Pages = {30-36},
	Publisher = {Springer Netherlands},
	Title = {On sex allocation and selfing in higher plants},
	Url = {http://dx.doi.org/10.1007/BF02067266},
	Volume = {1},
	Year = {1987},
	Bdsk-Url-1 = {http://dx.doi.org/10.1007/BF02067266}}

@article{Charlesworth:1991oq,
	Abstract = {The study of allocation of resources offers the possibility of understanding the pressures of natural selection on reproductive functions. In allocation studies, theoretical predictions are generated and the assumptions as well as the predictions can be tested in the field. Here, we review some of the theoretical models, and discuss how much biological reality can be included in them, and what factors have been left out. We also review the empirical data that have been generated as tests of this body of theory. There are many problems associated with estimating reproductive resources, and also with testing how allocation of these resources affects reproductive and other components of fitness, and we assess how important these may be in allowing empirical results to be interpreted. Finally, we discuss the relevance of resource allocation patterns to the evolution of unisexual flowers, both at the level of individual plants (monoecy, andro- and gynomonoecy) and at the population level (dioecy).},
	Annote = {10.1098/rstb.1991.0036},
	Author = {Charlesworth, D. and Morgan, M. T.},
	Date = {1991/04/29},
	Date-Added = {2011-04-29 18:02:35 +0100},
	Date-Modified = {2011-04-29 18:02:35 +0100},
	Journal = {Philosophical Transactions of the Royal Society of London. Series B: Biological Sciences},
	Journal1 = {Philosophical Transactions of the Royal Society of London. Series B: Biological Sciences},
	Month = {04},
	Number = {1262},
	Pages = {91--102},
	Title = {Allocation of Resources to Sex Functions in Flowering Plants},
	Ty = {JOUR},
	Url = {http://rstb.royalsocietypublishing.org/content/332/1262/91.abstract},
	Volume = {332},
	Year = {1991},
	Bdsk-Url-1 = {http://rstb.royalsocietypublishing.org/content/332/1262/91.abstract}}

@article{CHARLESWORTH:1981nx,
	Author = {CHARLESWORTH, D. and CHARLESWORTH, B.},
	Date-Added = {2011-04-29 17:56:38 +0100},
	Date-Modified = {2011-04-29 17:56:38 +0100},
	Isbn = {1095-8312},
	Journal = {Biological Journal of the Linnean Society},
	Keywords = {Resource allocation; hermaphrodites; male-sterility; female-sterility; dioecy; androdioecy; gynodioecy},
	M3 = {10.1111/j.1095-8312.1981.tb00748.x},
	Number = {1},
	Pages = {57--74},
	Publisher = {Blackwell Publishing Ltd},
	Title = {Allocation of resources to male and female functions in hermaphrodites},
	Ty = {JOUR},
	Url = {http://dx.doi.org/10.1111/j.1095-8312.1981.tb00748.x},
	Volume = {15},
	Year = {1981},
	Bdsk-Url-1 = {http://dx.doi.org/10.1111/j.1095-8312.1981.tb00748.x}}

@article{CambridgeJournals:1760080,
	Author = {Charlesworth,D. and Charlesworth,B.},
	Date-Added = {2011-04-29 17:50:06 +0100},
	Date-Modified = {2011-04-29 17:50:06 +0100},
	Doi = {10.1017/S0016672300014051},
	Eprint = {http://journals.cambridge.org/article_S0016672300014051},
	Journal = {Genetics Research},
	Number = {02},
	Pages = {205-214},
	Title = {Sex differences in fitness and selection for centric fusions between sex-chromosomes and autosomes},
	Url = {http://dx.doi.org/10.1017/S0016672300014051},
	Volume = {35},
	Year = {1980},
	Bdsk-Url-1 = {http://dx.doi.org/10.1017/S0016672300014051}}

@article{CambridgeJournals:3317,
	Author = {CHARLESWORTH,BRIAN and NORDBORG,MAGNUS and CHARLESWORTH,DEBORAH},
	Date-Added = {2011-04-29 17:47:30 +0100},
	Date-Modified = {2011-04-29 17:47:30 +0100},
	Doi = {null},
	Eprint = {http://journals.cambridge.org/article_S0016672397002954},
	Journal = {Genetics Research},
	Number = {02},
	Pages = {155-174},
	Title = {The effects of local selection, balanced polymorphism and background selection on equilibrium patterns of genetic diversity in subdivided populations},
	Url = {http://dx.doi.org/10.1017/S0016672397002954},
	Volume = {70},
	Year = {1997},
	Bdsk-Url-1 = {http://dx.doi.org/10.1017/S0016672397002954},
	Bdsk-Url-2 = {http://dx.doi.org/null}}

@article{Charlesworth:1978cr,
	Annote = {A model for the evolution of gynodioecy from the hermaphrodite or monoecious condition is described, taking into account the effects of partial selfing and inbreeding depression. It is shown that a mutant causing male-sterility can be selected even if the female plants have the same ovule output as the hermaphrodites, but that the conditions for this are very stringent: The product of the selfing rate and the inbreeding depression must exceed one-half. If the females have an increased ovule output, gynodioecy can evolve with lower values of the selfing and inbreeding depression parameters. Expressions for the equilibrium frequency of females and of the male-sterility gene in both the dominant and the recessive case are given. By a similar technique, conditions for the evolution of androdioecy are derived. In a selfing population, these conditions are much less easily satisfied than those for gynodioecy, though in a randomly mating population the conditions are similar: If ovule production is abolished, pollen production must be more than doubled, or vice versa. Since androdioecy is known to be a very rare condition, it seems likely that avoidance of selfing has played a role in the evolution of gynodioecy. Using the equilibria derived for gynodioecy, the conditions for the evolution of subdioecy or dioecy, by means of a partial or total female-sterility mutation, are studied. In contrast to the situation in a hermaphrodite population, a female-sterility gene can be selected in a gynodioecious population if it confers a moderate increase in pollen output; some increase in pollen output is essential. The fate of such a female-sterility gene also depends on its linkage with the male-sterility gene. If this is recessive, and the female-sterility gene is dominant and has an effect in the females as well as the hermaphrodite individuals, then the second mutation will usually be eliminated unless it occurs at a locus tightly linked to the first gene. In other cases there is no such "linkage constraint," though in all situations there may be selection for tighter linkage between the loci; this will result in an initially subdioecious population becoming more fully dioecious. These results agree with some of the facts known about the evolution of dioecy in plants. First, since gynodioecy is more often controlled by a recessive than a dominant gene, male heterogamety should be commoner than female, as is observed. Second, subdioecy should be common, since full dioecy requires not only the correct phenotypic effects of the two genes but also complementary dominance relations and tight linkage; subdioecy is indeed known in many species. The equilibria reached by our model have only one type of female in appreciable frequency, whereas the polleniferous individuals may fall into several genotypic classes; it is often observed that in subdioecious species the males are more variable than the females, regardless of which is the heterogametic sex. Finally, the equilibria generated by our model agree closely with the results of genetical studies of those dioecious species with male-determining Y chromosomes that have been investigated, in which both male-and female-sterility factors have been found, showing complementary dominance relations and no crossing-over between the loci, so that just two gamete types exist. Such a situation can be explained by the operation of the linkage constraint, which ensures that only linked mutations become established and does not require that unlinked genes have been brought together. This is consistent with the fact that dioecious species often have the same chromosome numbers as their bisexual relatives.},
	Author = {Charlesworth, Brian and Charlesworth, Deborah},
	Cr = {Copyright \copyright 1978 The University of Chicago Press},
	Date = {1978/11/01},
	Date-Added = {2011-04-29 17:45:01 +0100},
	Date-Modified = {2011-04-29 17:45:01 +0100},
	Isbn = {00030147},
	Journal = {The American Naturalist},
	M1 = {ArticleType: research-article / Full publication date: Nov. - Dec., 1978 / Copyright {\copyright}1978 The University of Chicago Press},
	Month = {11},
	Number = {988},
	Pages = {975--997},
	Publisher = {The University of Chicago Press for The American Society of Naturalists},
	Title = {A Model for the Evolution of Dioecy and Gynodioecy},
	Ty = {JOUR},
	Url = {http://www.jstor.org/stable/2460344},
	Volume = {112},
	Year = {1978},
	Bdsk-Url-1 = {http://www.jstor.org/stable/2460344}}

@article{Carvalho:2002dq,
	Author = {Carvalho, A. Bernardo},
	Date = {2002/12/1/},
	Date-Added = {2011-04-29 17:43:53 +0100},
	Date-Modified = {2011-04-29 17:44:14 +0100},
	Day = {1},
	Isbn = {0959-437X},
	Journal = {Current Opinion in Genetics \& Development},
	Keywords = {Drosophila Y chromosome; B-chromosome; heterochromatin; sperm competition; whole genome shotgun},
	M3 = {doi: DOI: 10.1016/S0959-437X(02)00356-8},
	Month = {12},
	Number = {6},
	Pages = {664--668},
	Title = {Origin and evolution of the \textit{Drosophila} \text{Y} chromosome},
	Ty = {JOUR},
	Url = {http://www.sciencedirect.com/science/article/B6VS0-470V479-2/2/c68584f4192f048df048855278e44301},
	Volume = {12},
	Year = {2002},
	Bdsk-Url-1 = {http://www.sciencedirect.com/science/article/B6VS0-470V479-2/2/c68584f4192f048df048855278e44301}}

@book{Bull1983,
	Author = {Bull, J.J.},
	Date-Added = {2011-04-29 17:40:41 +0100},
	Date-Modified = {2011-04-29 17:41:52 +0100},
	Publisher = {Benjamin/Cummings, Menlo Park, CA},
	Title = {Evolution of sex determining mechanisms},
	Year = {1983}}

@article{Brooks:1986bh,
	Abstract = {The amount and form of natural genetic variation for recombination were studied in six lines for which second chromosomes were extracted from a natural population of Drosophila melanogaster. Multiply marked second, X and third chromosomes were used to score recombination. Recombination in the second chromosomes varied in both amount and distribution. These second chromosomes caused variation in the amount and distribution of crossing over in the X chromosome and also caused variation in the amount, but not the distribution, of crossing over in the third chromosome. The total amount of crossing over on a chromosome varied by 12--14%. One small region varied twofold; other regions varied by 16--38%. Lines with less crossing over on one chromosome generally had less crossing over on other chromosomes, the opposite of the standard interchromosomal effect. These results show that modifiers of recombination can affect more than one chromosome, and that the variation exists for fine-scale response to selection on recombination. },
	Author = {Brooks, Lisa D. and Marks, R. William},
	Date = {1986/10/01},
	Date-Added = {2011-04-29 17:38:47 +0100},
	Date-Modified = {2011-04-29 17:39:45 +0100},
	Journal = {Genetics},
	Journal1 = {Genetics},
	Month = {10},
	Number = {2},
	Pages = {525--547},
	Title = {THE ORGANIZATION OF GENETIC VARIATION FOR RECOMBINATION IN \textit{Drosophila} \textit{Melanogaster}},
	Ty = {JOUR},
	Url = {http://www.genetics.org/content/114/2/525.abstract},
	Volume = {114},
	Year = {1986},
	Bdsk-Url-1 = {http://www.genetics.org/content/114/2/525.abstract}}

@article{Bonsall:2008qf,
	Author = {Bonsall, Michael B. and Raymond, Ben},
	Date = {2008/9/21/},
	Date-Added = {2011-04-29 17:35:44 +0100},
	Date-Modified = {2011-04-29 17:35:44 +0100},
	Day = {21},
	Isbn = {0022-5193},
	Journal = {Journal of Theoretical Biology},
	Keywords = {Host-pathogen interactions; Bt; Bacillus cereus; Coexistence},
	M3 = {doi: DOI: 10.1016/j.jtbi.2008.05.036},
	Month = {9},
	Number = {2},
	Pages = {339--349},
	Title = {Lethal pathogens, non-lethal synergists and the evolutionary ecology of resistance},
	Ty = {JOUR},
	Url = {http://www.sciencedirect.com/science/article/B6WMD-4SN1G01-2/2/551a93db09d274d87e42f529b3c8e200},
	Volume = {254},
	Year = {2008},
	Bdsk-Url-1 = {http://www.sciencedirect.com/science/article/B6WMD-4SN1G01-2/2/551a93db09d274d87e42f529b3c8e200}}

@article{Bonduriansky:2009ve,
	Author = {Bonduriansky, Russell and Chenoweth, Stephen F.},
	Date = {2009/5//},
	Date-Added = {2011-04-29 17:32:34 +0100},
	Date-Modified = {2011-04-29 17:32:34 +0100},
	Isbn = {0169-5347},
	Journal = {Trends in Ecology \& Evolution},
	M3 = {doi: DOI: 10.1016/j.tree.2008.12.005},
	Month = {5},
	Number = {5},
	Pages = {280--288},
	Title = {Intralocus sexual conflict},
	Ty = {JOUR},
	Url = {http://www.sciencedirect.com/science/article/B6VJ1-4VWKPTN-6/2/3a2152725c1ed4aa50c70c5e8ce68074},
	Volume = {24},
	Year = {2009},
	Bdsk-Url-1 = {http://www.sciencedirect.com/science/article/B6VJ1-4VWKPTN-6/2/3a2152725c1ed4aa50c70c5e8ce68074}}

@article{Bierzychudek:1988ly,
	Annote = {Several recent studies have shown that males and females in some populations of dioecious plants are spatially segregated with respect to an environmental gradient. The inference is often made that such spatial segregation of the sexes (SSS) is favored by selection because it reduces competition between individuals of opposite sex (sexual "niche partitioning"). This paper was written to clarify the evolutionary interpretation of cases of SSS. We describe the possible proximate mechanisms capable of producing SSS and evaluate their plausibility. Then, we identify the selective factors that could favor the evolution of SSS. We argue that SSS can be favored if male fitness and female fitness respond differently across environments (because of differences in reproductive biology), that a reduction in competition between males and females is unlikely to be an evolutionary cause of SSS, and that differential mortality is unlikely to evolve as a proximate mechanism for achieving adaptive SSS. Such a pattern is reported in 21 of 32 species studied, but this may overestimate its true natural frequency. Few studies have sought evidence that an observed pattern of SSS evolved in response to selection, and few have ruled out nonadaptive differential mortality as the cause of the pattern observed. No study to date has demonstrated that competition between males and females is ultimately responsible for SSS. We outline the design of the critical experiments that need to be done to implicate niche partitioning as an ultimate cause of SSS. The evidence currently available indicates that most reported cases of SSS (whether due to adaptation or differential mortality) are caused by differences in the reproductive biology of male and female plants.},
	Author = {Bierzychudek, Paulette and Eckhart, Vincent},
	Cr = {Copyright \copyright 1988 The University of Chicago Press},
	Date = {1988/07/01},
	Date-Added = {2011-04-29 17:31:20 +0100},
	Date-Modified = {2011-04-29 17:31:20 +0100},
	Isbn = {00030147},
	Journal = {The American Naturalist},
	M1 = {ArticleType: research-article / Full publication date: Jul., 1988 / Copyright {\copyright}1988 The University of Chicago Press},
	Month = {07},
	Number = {1},
	Pages = {34--43},
	Publisher = {The University of Chicago Press for The American Society of Naturalists},
	Title = {Spatial Segregation of the Sexes of Dioecious Plants},
	Ty = {JOUR},
	Url = {http://www.jstor.org/stable/2461752},
	Volume = {132},
	Year = {1988},
	Bdsk-Url-1 = {http://www.jstor.org/stable/2461752}}

@article{Bergero:2007zr,
	Abstract = {Despite its recent evolutionary origin, the sex chromosome system of the plant Silene latifolia shows signs of progressive suppression of recombination having created evolutionary strata of different X--Y divergence on sex chromosomes. However, even after 8 years of effort, this result is based on analyses of five sex-linked gene sequences, and the maximum divergence (and thus the age of this plant's sex chromosome system) has remained uncertain. More genes are therefore needed. Here, by segregation analysis of intron size variants (ISVS) and single nucleotide polymorphisms (SNPs), we identify three new Y-linked genes, one being duplicated on the Y chromosome, and test for evolutionary strata. All the new genes have homologs on the X and Y chromosomes. Synonymous divergence estimated between the X and Y homolog pairs is within the range of those already reported. Genetic mapping of the new X-linked loci shows that the map is the same in all three families that have been studied so far and that X--Y divergence increases with genetic distance from the pseudoautosomal region. We can now conclude that the divergence value is saturated, confirming the cessation of X--Y recombination in the evolution of the sex chromosomes at ∼10--20 MYA.},
	Annote = {10.1534/genetics.106.070110},
	Author = {Bergero, Roberta and Forrest, Alan and Kamau, Esther and Charlesworth, Deborah},
	Date-Added = {2011-04-29 17:28:59 +0100},
	Date-Modified = {2011-04-29 17:29:32 +0100},
	Journal = {Genetics},
	Journal1 = {Genetics},
	Number = {4},
	Pages = {1945--1954},
	Title = {Evolutionary Strata on the \text{X} Chromosomes of the Dioecious Plant \textit{Silene} \textit{latifolia}: Evidence From New Sex-Linked Genes},
	Ty = {JOUR},
	Url = {http://www.genetics.org/content/175/4/1945.abstract},
	Volume = {175},
	Year = {April 2007},
	Bdsk-Url-1 = {http://www.genetics.org/content/175/4/1945.abstract}}

@article{Bergero:2009ys,
	Author = {Bergero, Roberta and Charlesworth, Deborah},
	Date = {2009/02/01},
	Date-Added = {2011-04-29 17:27:22 +0100},
	Date-Modified = {2011-05-02 21:53:32 +0100},
	Id = {S0169-5347(08)00345-5 DOI - 10.1016/j.tree.2008.09.010},
	Isbn = {0169-5347},
	Journal = {Trends in ecology \& evolution (Personal edition)},
	Journal1 = {Trends in ecology \& evolution (Personal edition)},
	Journal2 = {Trends Ecol Evol},
	Month = {02},
	Number = {2},
	Pages = {94--102},
	Publisher = {Elsevier Science Publishers},
	Title = {The evolution of restricted recombination in sex chromosomes},
	Ty = {ABST},
	Url = {http://linkinghub.elsevier.com/retrieve/pii/S0169534708003455},
	Volume = {24},
	Year = {2008},
	Bdsk-Url-1 = {http://linkinghub.elsevier.com/retrieve/pii/S0169534708003455}}

@article{BENGTSSON:1987vn,
	Author = {Bengtsson, B. O. and Goodfellow, P. N.},
	Date-Added = {2011-04-29 17:14:19 +0100},
	Date-Modified = {2011-04-29 17:15:14 +0100},
	Isbn = {1469-1809},
	Journal = {Annals of Human Genetics},
	M3 = {10.1111/j.1469-1809.1987.tb00865.x},
	Number = {1},
	Pages = {57--64},
	Publisher = {Blackwell Publishing Ltd},
	Title = {The effect of recombination between the \text{X} and \text{Y} chromosomes of mammals},
	Ty = {JOUR},
	Url = {http://dx.doi.org/10.1111/j.1469-1809.1987.tb00865.x},
	Volume = {51},
	Year = {1987},
	Bdsk-Url-1 = {http://dx.doi.org/10.1111/j.1469-1809.1987.tb00865.x}}

@article{Bachtrog:2008kx,
	Abstract = {Y chromosomes originate from ordinary autosomes and degenerate by accumulating deleterious mutations. This accumulation results from a lack of recombination on the Y and is driven by interference among deleterious mutations (Muller's ratchet and background selection) and the fixation of beneficial alleles (genetic hitchhiking). Here I show that the relative importance of these processes is expected to vary over the course of Y chromosome evolution due to changes in the number of active genes. The dominant mode of degeneration on a newly formed gene-rich Y chromosome is expected to be Muller's ratchet and/or background selection due to the large numbers of deleterious mutations arising in active genes. However, the relative importance of these modes of degeneration declines rapidly as active genes are lost. In contrast, the rate of degeneration due to hitchhiking is predicted to be highest on Y chromosomes containing an intermediate number of active genes. The temporal dynamics of these processes imply that a gradual restriction of recombination, as inferred in mammals, will increase the importance of genetic hitchhiking relative to Muller's ratchet and background selection.},
	Annote = {10.1534/genetics.107.084012},
	Author = {Bachtrog, Doris},
	Date-Added = {2011-04-29 17:13:01 +0100},
	Date-Modified = {2011-04-29 17:13:15 +0100},
	Journal = {Genetics},
	Journal1 = {Genetics},
	Number = {3},
	Pages = {1513--1525},
	Title = {The Temporal Dynamics of Processes Underlying \text{Y} Chromosome Degeneration},
	Ty = {JOUR},
	Url = {http://www.genetics.org/content/179/3/1513.abstract},
	Volume = {179},
	Year = {July 2008},
	Bdsk-Url-1 = {http://www.genetics.org/content/179/3/1513.abstract}}

@article{Antos:1999uq,
	Annote = {1 We monitored flowering and fruiting of individual male and female plants of Oemleria cerasiformis over a 6-year period in a population in western Canada, and calculated fruit set (percentage of pistils maturing) and reproductive effort (RE) (gram of reproductive tissue per gram of leaf). 2 Over 6 years, male O. cerasiformis had on average much lower total RE, but much higher RE at flowering, than females. 3 In males, strong correlations between RE and light suggested that investment in reproduction was largely determined by light levels. There were strong positive correlations of RE between years, with no evidence of periodic fluctuations. 4 In females, in contrast to males, RE at flowering was not related to light. However, fruit set was strongly correlated with light. Flowering RE and fruit set were uncorrelated in females, indicating that these are affected by different factors. 5 Correlations of RE between years in females, although often significant, were lower than in males, indicating that RE fluctuates more between years in females than in males and may respond to past levels of RE. Flowering may reflect adjustments in response to past reproduction, or may be controlled by resources other than light. Fruit set was not significantly related to previous RE. 6 The greater total RE of females and their limited ability to adjust fruit set are probably major factors contributing to the greater mortality rates of females and the male-biased sex ratios in O. cerasiformis.},
	Author = {Antos, Joseph A. and Allen, Geraldine A.},
	Cr = {Copyright \copyright 1999 British Ecological Society},
	Date = {1999/02/01},
	Date-Added = {2011-04-29 17:08:27 +0100},
	Date-Modified = {2011-04-29 17:08:59 +0100},
	Isbn = {00220477},
	Journal = {Journal of Ecology},
	M1 = {ArticleType: research-article / Full publication date: Feb., 1999 / Copyright {\copyright}1999 British Ecological Society},
	Month = {02},
	Number = {1},
	Pages = {77--84},
	Publisher = {British Ecological Society},
	Title = {Patterns of Reproductive Effort in Male and Female Shrubs of \textit{Oemleria} \textit{cerasiformis}: \text{A} 6-Year Study},
	Ty = {JOUR},
	Url = {http://www.jstor.org/stable/2648682},
	Volume = {87},
	Year = {1999},
	Bdsk-Url-1 = {http://www.jstor.org/stable/2648682}}

@article{Allison:1955fk,
	Annote = {10.1101/SQB.1955.020.01.023},
	Author = {Allison, A. C.},
	Date = {1955/01/01},
	Date-Added = {2011-04-29 17:06:34 +0100},
	Date-Modified = {2011-04-29 17:06:34 +0100},
	Journal = {Cold Spring Harbor Symposia on Quantitative Biology},
	Journal1 = {Cold Spring Harbor Symposia on Quantitative Biology},
	Month = {01},
	Pages = {239--255},
	Title = {ASPECTS OF POLYMORPHISM IN MAN},
	Ty = {JOUR},
	Url = {http://symposium.cshlp.org/content/20/239.short},
	Volume = {20},
	Year = {1955},
	Bdsk-Url-1 = {http://symposium.cshlp.org/content/20/239.short}}

@article{10.1371/journal.pgen.1002020,
	Abstract = {
        <title>Author Summary</title>
        <p>A major limitation of crop production is imposed by a suite of abiotic and biotic stresses resulting in 30%--60% yield losses globally each year. In this paper, we used a yeast-based approach to identify rice proteins that govern the rice stress response. We validated the role of these new proteins using additional analyses to evaluate the function of these genes in rice and assessed whether they serve to positively or negatively regulate the stress response. This approach allowed us to identify ten genes that control resistance to bacterial disease and tolerance to submergence. The combination of approaches described here represents significant progress toward elucidating the molecular basis of traits of agronomic importance.</p>
      },
	Author = {Seo, Young-Su AND Chern, Mawsheng AND Bartley, Laura E. AND Han, Muho AND Jung, Ki-Hong AND Lee, Insuk AND Walia, Harkamal AND Richter, Todd AND Xu, Xia AND Cao, Peijian AND Bai, Wei AND Ramanan, Rajeshwari AND Amonpant, Fawn AND Arul, Loganathan AND Canlas, Patrick E. AND Ruan, Randy AND Park, Chang-Jin AND Chen, Xuewei AND Hwang, Sohyun AND Jeon, Jong-Seong AND Ronald, Pamela C.},
	Date-Added = {2011-04-29 16:46:50 +0100},
	Date-Modified = {2011-04-29 16:46:50 +0100},
	Doi = {10.1371/journal.pgen.1002020},
	Journal = {PLoS Genet},
	Month = {04},
	Number = {4},
	Pages = {e1002020},
	Publisher = {Public Library of Science},
	Title = {Towards Establishment of a Rice Stress Response Interactome},
	Url = {http://dx.doi.org/10.1371%2Fjournal.pgen.1002020},
	Volume = {7},
	Year = {2011},
	Bdsk-Url-1 = {http://dx.doi.org/10.1371/journal.pgen.1002020}}

@article{HALL:2009kx,
	Author = {Hall, Sharon A. and Allen, Rebecca L. and Baumber, Rachel E. and Baxter, Laura A. and Fisher, Kate and Bittner-Eddy, Peter D. and Rose, Laura E. and Holub, Eric B. and Beynon, Jim L.},
	Date-Added = {2011-04-28 23:26:23 +0100},
	Date-Modified = {2011-04-28 23:30:46 +0100},
	Isbn = {1364-3703},
	Journal = {Molecular Plant Pathology},
	M3 = {10.1111/j.1364-3703.2009.00544.x},
	Number = {4},
	Pages = {449--457},
	Publisher = {Blackwell Publishing Ltd},
	Title = {Maintenance of genetic variation in plants and pathogens involves complex networks of gene-for-gene interactions},
	Ty = {JOUR},
	Url = {http://dx.doi.org/10.1111/j.1364-3703.2009.00544.x},
	Volume = {10},
	Year = {2009},
	Bdsk-Url-1 = {http://dx.doi.org/10.1111/j.1364-3703.2009.00544.x}}

@article{Allen:2004uq,
	Abstract = {Plants are constantly exposed to attack by an array of diverse pathogens but lack a somatically adaptive immune system. In spite of this, natural plant populations do not often suffer destructive disease epidemics. Elucidating how allelic diversity within plant genes that function to detect pathogens (resistance genes) counteracts changing structures of pathogen genes required for host invasion (pathogenicity effectors) is critical to our understanding of the dynamics of natural plant populations. The RPP13 resistance gene is the most polymorphic gene analyzed to date in the model plant Arabidopsis thaliana. Here we report the cloning of the avirulence gene, ATR13, that triggers RPP13-mediated resistance, and we show that it too exhibits extreme levels of amino acid polymorphism. Evidence of diversifying selection visible in both components suggests that the host and pathogen may be locked in a coevolutionary conflict at these loci, where attempts to evade host resistance by the pathogen are matched by the development of new detection capabilities by the host.},
	Annote = {10.1126/science.1104022},
	Author = {Allen, Rebecca L. and Bittner-Eddy, Peter D. and Grenville-Briggs, Laura J. and Meitz, Julia C. and Rehmany, Anne P. and Rose, Laura E. and Beynon, Jim L.},
	Date = {2004/12/10},
	Date-Added = {2011-04-28 23:24:37 +0100},
	Date-Modified = {2011-04-28 23:24:59 +0100},
	Journal = {Science},
	Journal1 = {Science},
	Month = {12},
	Number = {5703},
	Pages = {1957--1960},
	Title = {Host-Parasite Coevolutionary Conflict Between \textit{Arabidopsis} and Downy Mildew},
	Ty = {JOUR},
	Url = {http://www.sciencemag.org/content/306/5703/1957.abstract},
	Volume = {306},
	Year = {2004},
	Bdsk-Url-1 = {http://www.sciencemag.org/content/306/5703/1957.abstract}}

@article{Rose:2004fk,
	Annote = {10.1534/genetics.166.3.1517},
	Author = {Rose, Laura E. and Bittner-Eddy, Peter D. and Langley, Charles H. and Holub, Eric B. and Michelmore, Richard W. and Beynon, Jim L.},
	Date = {2004/03/01},
	Date-Added = {2011-04-28 23:20:23 +0100},
	Date-Modified = {2011-04-28 23:20:59 +0100},
	Journal = {Genetics},
	Journal1 = {Genetics},
	Month = {03},
	Number = {3},
	Pages = {1517--1527},
	Title = {The Maintenance of Extreme Amino Acid Diversity at the Disease Resistance Gene, \textit{RPP13}, in \textit{Arabidopsis} \textit{thaliana}},
	Ty = {JOUR},
	Url = {http://www.genetics.org/content/166/3/1517.abstract},
	Volume = {166},
	Year = {2004},
	Bdsk-Url-1 = {http://www.genetics.org/content/166/3/1517.abstract}}

@article{springerlink:10.1007/s10682-007-9157-9,
	Affiliation = {University of KwaZulu-Natal Centre for Invasion Biology, School of Biological and Conservation Sciences P. Bag X01 Scottsville, Pietermaritzburg 3209 South Africa},
	Author = {van Kleunen, Mark and Burczyk, Jaroslaw},
	Date-Added = {2011-04-28 17:34:34 +0100},
	Date-Modified = {2011-04-28 17:34:34 +0100},
	Issn = {0269-7653},
	Issue = {1},
	Journal = {Evolutionary Ecology},
	Keyword = {Biomedical and Life Sciences},
	Note = {10.1007/s10682-007-9157-9},
	Pages = {39-54},
	Publisher = {Springer Netherlands},
	Title = {Selection on floral traits through male fertility in a natural plant population},
	Url = {http://dx.doi.org/10.1007/s10682-007-9157-9},
	Volume = {22},
	Year = {2008},
	Bdsk-Url-1 = {http://dx.doi.org/10.1007/s10682-007-9157-9}}

@article{Albert:2005fj,
	Abstract = {Sexual selection is a potent evolutionary force. However, very few models have considered the evolution of female preferences for traits expressed in both sexes. Here we explore how female preferences coevolve with sexually antagonistic traits, which involve alleles that are beneficial to one sex but harmful to the other. We show that with a sexually antagonistic trait on the X chromosome (males XY, females XX), females evolve to prefer mates carrying alleles beneficial to daughters. In contrast, with a Z-linked trait (males ZZ, females ZW), females more often evolve mating preferences for mates carrying alleles beneficial to sons (that is, flashy displays).},
	Annote = {10.1126/science.1115328},
	Author = {Albert, Arianne Y. K. and Otto, Sarah P.},
	Date = {2005/10/07},
	Date-Added = {2011-04-27 15:55:32 +0100},
	Date-Modified = {2011-04-27 15:55:32 +0100},
	Journal = {Science},
	Journal1 = {Science},
	Month = {10},
	Number = {5745},
	Pages = {119--121},
	Title = {Sexual Selection Can Resolve Sex-Linked Sexual Antagonism},
	Ty = {JOUR},
	Url = {http://www.sciencemag.org/content/310/5745/119.abstract},
	Volume = {310},
	Year = {2005},
	Bdsk-Url-1 = {http://www.sciencemag.org/content/310/5745/119.abstract}}

@article{Takebayashi:2000qy,
	Author = {Takebayashi, Naoki and Delph, Lynda F.},
	Date-Added = {2011-04-27 14:34:14 +0100},
	Date-Modified = {2011-04-27 14:34:14 +0100},
	Isbn = {1558-5646},
	Journal = {Evolution},
	Keywords = {Genetic association; Gilia; herkogamy; inbreeding depression; mating-system evolution},
	M3 = {10.1111/j.0014-3820.2000.tb00084.x},
	Number = {3},
	Pages = {840--846},
	Publisher = {Blackwell Publishing Ltd},
	Title = {AN ASSOCIATION BETWEEN A FLORAL TRAIT AND INBREEDING DEPRESSION},
	Ty = {JOUR},
	Url = {http://dx.doi.org/10.1111/j.0014-3820.2000.tb00084.x},
	Volume = {54},
	Year = {2000},
	Bdsk-Url-1 = {http://dx.doi.org/10.1111/j.0014-3820.2000.tb00084.x}}

@article{Antonovics:1968lr,
	Author = {Antonovics, Janis},
	Date-Added = {2011-04-27 14:30:26 +0100},
	Date-Modified = {2011-04-27 14:31:27 +0100},
	Journal = {Heredity},
	Number = {2},
	Pages = {219 - 238},
	Title = {Evolution in closely adjacent plant populations \text{V}. \text{E}volution of self-fertility},
	Volume = {23},
	Year = {1968}}

@article{Charlesworth:1991fk,
	Author = {Charlesworth,D.},
	Date-Added = {2011-04-26 12:44:50 +0100},
	Date-Modified = {2011-04-26 12:44:50 +0100},
	Journal = {Genetics Research},
	M3 = {10.1017/S0016672300029244},
	Number = {02},
	Pages = {159--175},
	Title = {The apparent selection on neutral marker loci in partially inbreeding populations},
	Ty = {JOUR},
	Volume = {57},
	Year = {1991}}

@article{latta1993,
	Author = {Latta, Robert and Ritland, Kermit},
	Date-Added = {2011-04-26 12:17:26 +0100},
	Date-Modified = {2011-04-26 12:18:23 +0100},
	Journal = {Heredity},
	Number = {1},
	Pages = {1 - 10},
	Title = {Models for the evolution of selfing under alternative modes of inheritance},
	Volume = {71},
	Year = {1993}}

@article{Cheptou:2002ve,
	Abstract = {The evolution of selfing in hermaphrodites has been studied to reveal the demographic conditions that lead to intermediate selfing rates. Using a demographic model based on Ricker--type density regulation, we assume first that, independent of population density, inbred individuals survive less well than outbred individuals and second, that inbred and outbred individuals differ in their competitive abilities in density--regulated populations. The evolution of selfing, driven by inbreeding depression and the cost of outcrossing, is then analysed for three fundamentally different demographic scenarios: stable population densities, deterministically varying population densities (resulting from cyclical or chaotic population dynamics) and stochastic fluctuations of carrying capacities (resulting from environmental noise). We show that even under stable demographic conditions evolutionary outcomes are not confined to either complete selfing or full outcrossing. Instead, intermediate selfing rates arise under a wide range of conditions, depending on the nature of competitive interactions between inbred and outbred individuals. We also explore the evolution of selfing under deterministic and stochastic density fluctuations to demonstrate that such environmental conditions can evolutionarily stabilize intermediate selfing rates. This is the first study, to our knowledge, to consider in detail the effect of density regulation on the evolution of selfing rates.},
	Annote = {10.1098/rspb.2002.1997},
	Author = {Cheptou, P. O. and Dieckmann, U.},
	Date = {2002/06/07},
	Date-Added = {2011-04-26 12:15:53 +0100},
	Date-Modified = {2011-04-26 12:15:53 +0100},
	Journal = {Proceedings of the Royal Society of London. Series B: Biological Sciences},
	Journal1 = {Proceedings of the Royal Society of London. Series B: Biological Sciences},
	Month = {06},
	Number = {1496},
	Pages = {1177--1186},
	Title = {The evolution of self-fertilization in density-regulated populations},
	Ty = {JOUR},
	Url = {http://rspb.royalsocietypublishing.org/content/269/1496/1177.abstract},
	Volume = {269},
	Year = {2002},
	Bdsk-Url-1 = {http://rspb.royalsocietypublishing.org/content/269/1496/1177.abstract}}

@article{Cheptou:2002ly,
	Author = {Cheptou, Pierre-Olivier and Schoen, Daniel J.},
	Date-Added = {2011-04-26 12:12:27 +0100},
	Date-Modified = {2011-04-26 12:12:27 +0100},
	Isbn = {1558-5646},
	Journal = {Evolution},
	Keywords = {Negative feedback; selfing; stochastic environment},
	M3 = {10.1111/j.0014-3820.2002.tb01416.x},
	Number = {5},
	Pages = {1059--1062},
	Publisher = {Blackwell Publishing Ltd},
	Title = {THE COST OF FLUCTUATING INBREEDING DEPRESSION},
	Ty = {JOUR},
	Url = {http://dx.doi.org/10.1111/j.0014-3820.2002.tb01416.x},
	Volume = {56},
	Year = {2002},
	Bdsk-Url-1 = {http://dx.doi.org/10.1111/j.0014-3820.2002.tb01416.x}}

@article{Holsinger:1986zr,
	Annote = {Intermediate rates of self-fertilization can be evolutionarily stable when the progeny of self-fertilization events are less successful migrants than those of outcrossing events, unless self-fertilization reduces an individual's contribution to the pollen pool by an amount equal to the rate at which it self-fertilizes. This result holds regardless of whether pollen or diaspores are more widely dispersed. The differential migration of selfed and outcrossed progeny may be a result of differential establishment with comparable rates of dispersal, or it may be a result of differential dispersal rates. In the first case, detailed predictions concerning the evolutionarily stable selfing rate can be made. In the second case, only qualitative predictions are possible in the absence of specific assumptions about how the migration rate is affected by the average selfing rate in each subpopulation.},
	Author = {Holsinger, Kent E.},
	Cr = {Copyright \copyright 1986 Society for the Study of Evolution},
	Date = {1986/03/01},
	Date-Added = {2011-04-26 12:11:14 +0100},
	Date-Modified = {2011-04-26 12:11:14 +0100},
	Isbn = {00143820},
	Journal = {Evolution},
	M1 = {ArticleType: research-article / Full publication date: Mar., 1986 / Copyright {\copyright}1986 Society for the Study of Evolution},
	Month = {03},
	Number = {2},
	Pages = {405--413},
	Publisher = {Society for the Study of Evolution},
	Title = {Dispersal and Plant Mating Systems: The Evolution of Self-Fertilization in Subdivided Populations},
	Ty = {JOUR},
	Url = {http://www.jstor.org/stable/2408818},
	Volume = {40},
	Year = {1986},
	Bdsk-Url-1 = {http://www.jstor.org/stable/2408818}}

@article{Uyenoyama:1991ys,
	Author = {Uyenoyama, Marcy K. and Waller, Donald M.},
	Date = {1991/8//},
	Date-Added = {2011-04-26 12:08:48 +0100},
	Date-Modified = {2011-04-26 12:08:48 +0100},
	Isbn = {0040-5809},
	Journal = {Theoretical Population Biology},
	M3 = {doi: DOI: 10.1016/0040-5809(91)90046-I},
	Month = {8},
	Number = {1},
	Pages = {47--77},
	Title = {Coevolution of self-fertilization and inbreeding depression II. Symmetric overdominance in viability},
	Ty = {JOUR},
	Url = {http://www.sciencedirect.com/science/article/B6WXD-4F1SCHP-B6/2/14c625e5f51cc59689dbcf2a2e7e3e88},
	Volume = {40},
	Year = {1991},
	Bdsk-Url-1 = {http://www.sciencedirect.com/science/article/B6WXD-4F1SCHP-B6/2/14c625e5f51cc59689dbcf2a2e7e3e88}}

@article{Charlesworth:1990vn,
	Annote = {The equilibrium level of inbreeding depression in populations with different selfing rates is studied for models with symmetrical or asymmetrical heterozygous advantage at several loci with partial linkage. As for the case of a single locus, the inbreeding depression caused by loci with heterozygous advantage can be higher for partially selfing populations than for complete outcrossing. The spread of modifier alleles at another locus that affects the selfing rate is studied. The stability of outcrossing populations to invasion by alleles that give increased selfing is found to depend on levels of inbreeding depression being greater than one-half, in accordance with earlier models that assumed a fixed level of inbreeding depression. However, in partially selfing populations the spread of such alleles can be checked by smaller levels of inbreeding depression than one-half, so that they do not always spread to fixation. This is interpreted as being due to associations between the genotypes at the modifier locus and the selected loci, together with increasing inbreeding depression as selfing increases, and does not occur if the inbreeding depression is due to mutation-selection balance.},
	Author = {Charlesworth, D. and Charlesworth, B.},
	Cr = {Copyright \copyright 1990 Society for the Study of Evolution},
	Date = {1990/07/01},
	Date-Added = {2011-04-26 12:06:54 +0100},
	Date-Modified = {2011-04-26 12:06:54 +0100},
	Isbn = {00143820},
	Journal = {Evolution},
	M1 = {ArticleType: research-article / Full publication date: Jul., 1990 / Copyright {\copyright}1990 Society for the Study of Evolution},
	Month = {07},
	Number = {4},
	Pages = {870--888},
	Publisher = {Society for the Study of Evolution},
	Title = {Inbreeding Depression with Heterozygote Advantage and its Effect on Selection for Modifiers Changing the Outcrossing Rate},
	Ty = {JOUR},
	Url = {http://www.jstor.org/stable/2409552},
	Volume = {44},
	Year = {1990},
	Bdsk-Url-1 = {http://www.jstor.org/stable/2409552}}

@article{Holsinger:1988kx,
	Annote = {Models of mating-system evolution commonly assume that inbreeding depression is independent of the genotype at loci determining the mating system. Because of the association that develops between genotypes at different loci in inbred populations, an individual that is heterozygous at a mating-type locus is more likely to be heterozygous at a fitness locus than is a randomly chosen individual. A modifier model for the evolution of self-fertilization in plants demonstrates that inbreeding depression is not an adequate descriptor of the relative fitness of inbred and outbred progeny. If inbreeding depression is primarily a result of segregation at overdominant loci, intermediate rates of self-fertilization may be favored, even if the inbreeding depression is less than 30{\%}. Indeed, in some cases, mutants that cause some outcrossing can be introduced into completely selfing populations when the inbreeding depression is as little as 1{\%}. If inbreeding depression is primarily a result of the expression of recessive lethals in inbred progeny, selfing can evolve in an initially random mating population, even when the inbreeding depression is over 70{\%}.},
	Author = {Holsinger, Kent E.},
	Cr = {Copyright \copyright 1988 Society for the Study of Evolution},
	Date = {1988/11/01},
	Date-Added = {2011-04-26 12:04:02 +0100},
	Date-Modified = {2011-04-26 12:04:02 +0100},
	Isbn = {00143820},
	Journal = {Evolution},
	M1 = {ArticleType: research-article / Full publication date: Nov., 1988 / Copyright {\copyright}1988 Society for the Study of Evolution},
	Month = {11},
	Number = {6},
	Pages = {1235--1244},
	Publisher = {Society for the Study of Evolution},
	Title = {Inbreeding Depression Doesn't Matter: The Genetic Basis of Mating-System Evolution},
	Ty = {JOUR},
	Url = {http://www.jstor.org/stable/2409007},
	Volume = {42},
	Year = {1988},
	Bdsk-Url-1 = {http://www.jstor.org/stable/2409007}}

@article{Rausher:1999uq,
	Author = {Rausher, Mark D. and Chang, Shu‐Mei},
	Cr = {Copyright \copyright 1999 The University of Chicago Press},
	Date = {1999/08/01},
	Date-Added = {2011-04-26 11:51:43 +0100},
	Date-Modified = {2011-04-26 11:51:43 +0100},
	Isbn = {00030147},
	Journal = {The American Naturalist},
	M1 = {ArticleType: brief-report / Full publication date: August 1999 / Copyright {\copyright}1999 The University of Chicago Press},
	Month = {08},
	Number = {2},
	Pages = {242--248},
	Publisher = {The University of Chicago Press for The American Society of Naturalists},
	Title = {Stabilization of Mixed‐Mating Systems by Differences in the Magnitude of Inbreeding Depression for Male and Female Fitness Components.},
	Ty = {JOUR},
	Url = {http://www.jstor.org/stable/10.1086/303225},
	Volume = {154},
	Year = {1999},
	Bdsk-Url-1 = {http://www.jstor.org/stable/10.1086/303225}}

@article{Chang:1999fk,
	Annote = {Theoretical studies show that, although inbreeding depression (ID) will counterbalance the transmission advantage of selfing, it can only maintain a mixed mating system in plants when at least one of the following two conditions is met: (1) there is a positive association between selfing rates and the level of ID; and (2) ID is greater than 0.5 for the female component of fitness, while the average ID for male and female fitness is less than 0.5. This study tests whether these two conditions hold in the common morning glory, Ipomoea purpurea, which has a mixed mating system with 30{\%} self-fertilization. Inbreeding depression was found in all but one fitness component measured in two groups of plants with distinct anther-stigma distances (ASD), a character that influences selfing rates. However, when examined separately, a negative association was found between selfing rates and ID; plants with large ASD (low-selfing-rate genotypes) tended to have higher ID than ones with small ASD (high-selfing-rate genotypes). Furthermore, the overall lifetime ID for male (12.5{\%}) and female (24{\%}) components of fitness, averaged across two ASD groups, were lower than what is necessary for ID to maintain an evolutionarily stable mixed mating system. Therefore, although inbreeding depression contributes to balancing the transmission advantage of selfing, it is not likely to be the primary mechanism maintaining the mixed mating system of I. purpurea. The contribution of other mechanisms is discussed.},
	Author = {Chang, Shu-Mei and Rausher, Mark D.},
	Cr = {Copyright \copyright 1999 Society for the Study of Evolution},
	Date = {1999/10/01},
	Date-Added = {2011-04-26 11:43:56 +0100},
	Date-Modified = {2011-04-26 12:19:36 +0100},
	Isbn = {00143820},
	Journal = {Evolution},
	M1 = {ArticleType: research-article / Full publication date: Oct., 1999 / Copyright {\copyright}1999 Society for the Study of Evolution},
	Month = {10},
	Number = {5},
	Pages = {1366--1376},
	Publisher = {Society for the Study of Evolution},
	Title = {The Role of Inbreeding Depression in Maintaining the Mixed Mating System of the Common Morning Glory, \textit{Ipomoea} \textit{purpurea}},
	Ty = {JOUR},
	Url = {http://www.jstor.org/stable/2640883},
	Volume = {53},
	Year = {1999},
	Bdsk-Url-1 = {http://www.jstor.org/stable/2640883}}

@article{Ritland:1990wd,
	Annote = {In a mixed-mating population, the fitness of selfed individuals, relative to outcrossed individuals, can be estimated from observed changes of the inbreeding coefficient F In general, three measurements of F, or two measurements of F and one of the selfing rate, spanning two generations are needed. If however, adult F is assumed constant among generations, the adult F and selfing rate of one generation are sufficient to estimate relative fitness. Estimates of the relative fitness of selfed individuals for 14 Mimulus populations, assuming equilibrium of adult F, averaged 0.38, which is significantly lower than the 0.50 threshold needed to favor selfing genotypes. However, estimates for some populations showed large variance and over the 14 populations, relative fitness did not correlate with selfing rate. Violations of the equilibrium assumption causes a positive bias of the estimate and a spurious negative correlation of estimates with selfing rate. Estimates of relative fitness based on two generations of F do not suffer these problems. The need for large sample sizes, multiallelic loci, and moderate levels of natural selfing limits the usefulness of using changes of F to infer inbreeding depression.},
	Author = {Ritland, Kermit},
	Cr = {Copyright \copyright 1990 Society for the Study of Evolution},
	Date = {1990/08/01},
	Date-Added = {2011-04-25 20:29:27 +0100},
	Date-Modified = {2011-04-25 20:29:27 +0100},
	Isbn = {00143820},
	Journal = {Evolution},
	M1 = {ArticleType: research-article / Full publication date: Aug., 1990 / Copyright {\copyright}1990 Society for the Study of Evolution},
	Month = {08},
	Number = {5},
	Pages = {1230--1241},
	Publisher = {Society for the Study of Evolution},
	Title = {Inferences About Inbreeding Depression Based on Changes of the Inbreeding Coefficient},
	Ty = {JOUR},
	Url = {http://www.jstor.org/stable/2409284},
	Volume = {44},
	Year = {1990},
	Bdsk-Url-1 = {http://www.jstor.org/stable/2409284}}

@article{Cheptou:2011rr,
	Author = {Cheptou, Pierre-Olivier and Donohue, Kathleen},
	Date-Added = {2011-04-25 20:21:18 +0100},
	Date-Modified = {2011-04-25 20:21:18 +0100},
	Isbn = {1469-8137},
	Journal = {New Phytologist},
	Keywords = {balancing selection; dispersal; environment dependence; evolutionary ecology; inbreeding depression; mating systems},
	M3 = {10.1111/j.1469-8137.2010.03541.x},
	Number = {2},
	Pages = {395--407},
	Publisher = {Blackwell Publishing Ltd},
	Title = {Environment-dependent inbreeding depression: its ecological and evolutionary significance},
	Ty = {JOUR},
	Url = {http://dx.doi.org/10.1111/j.1469-8137.2010.03541.x},
	Volume = {189},
	Year = {2011},
	Bdsk-Url-1 = {http://dx.doi.org/10.1111/j.1469-8137.2010.03541.x}}

@article{Agrawal:2010lq,
	Author = {Agrawal, Aneil F. and Whitlock, Michael C.},
	Date = {2010/08/01},
	Date-Added = {2011-04-25 20:18:59 +0100},
	Date-Modified = {2011-04-25 20:18:59 +0100},
	Id = {S0169-5347(10)00102-3 DOI - 10.1016/j.tree.2010.05.003},
	Isbn = {0169-5347},
	Journal = {Trends in ecology \& evolution (Personal edition)},
	Journal1 = {Trends in ecology \& evolution (Personal edition)},
	Journal2 = {Trends Ecol Evol},
	Month = {08},
	Number = {8},
	Pages = {450--458},
	Publisher = {Elsevier Science Publishers},
	Title = {Environmental duress and epistasis: how does stress affect the strength of selection on new mutations?},
	Ty = {ABST},
	Url = {http://linkinghub.elsevier.com/retrieve/pii/S0169534710001023},
	Volume = {25},
	Year = {2010},
	Bdsk-Url-1 = {http://linkinghub.elsevier.com/retrieve/pii/S0169534710001023}}

@article{Schmitt:1990pd,
	Annote = {If microgeographic variation in selection within a natural plant population has resulted in local adaptation, then offspring fitness should decline with distance from the parental site. If outcrossed progeny are less well-adapted to the parental environment than inbred progeny, but perform better in environments different from that of the parent, then the fitness of inbred progeny relative to outcrossed progeny should decrease with dispersal distance from the parent. To test these predictions, we collected seedlings at 10-m intervals from a 40 x 40-m permanent grid in a natural population of Impatiens capensis, grew them in a greenhouse, and crossed them to produce outcrossed chasmogamous seeds. Seedlings from outcrossed chasmogamous and self-fertilized cleistogamous seeds were planted back into the source population in the original site of their maternal parents and in arcs 3 and 12 m from the parental location and censused weekly for survival and reproduction. The fitness of inbred offspring declined significantly and the magnitude of observed inbreeding depression increased with distance from the parental site, supporting the local adaptation hypothesis.},
	Author = {Schmitt, Johanna and Gamble, Susan E.},
	Cr = {Copyright \copyright 1990 Society for the Study of Evolution},
	Date = {1990/12/01},
	Date-Added = {2011-04-25 20:04:12 +0100},
	Date-Modified = {2011-04-25 20:04:36 +0100},
	Isbn = {00143820},
	Journal = {Evolution},
	M1 = {ArticleType: research-article / Full publication date: Dec., 1990 / Copyright {\copyright}1990 Society for the Study of Evolution},
	Month = {12},
	Number = {8},
	Pages = {2022--2030},
	Publisher = {Society for the Study of Evolution},
	Title = {The Effect of Distance from the Parental Site on Offspring Performance and Inbreeding Depression in \textit{Impatiens} \textit{capensis}: A Test of the Local Adaptation Hypothesis},
	Ty = {JOUR},
	Url = {http://www.jstor.org/stable/2409612},
	Volume = {44},
	Year = {1990},
	Bdsk-Url-1 = {http://www.jstor.org/stable/2409612}}

@article{Kelly:2001ul,
	Annote = {Mimulus guttatus is a wildflower that exhibits substantial genetic variation in flower size. Here, we test the hypothesis that this variation is caused by deleterious mutations maintained through mutation-selection balance. The deleterious-mutation model predicts that rare, partially recessive alleles will be the primary source of variation. We test this prediction by measuring the change in the mean flower size (ΔM) and the directional dominance of flower size (ΔB) within a selection experiment. If variation is due to rare (partially) recessive alleles, ΔB/ΔM is expected to be positive and exceed one. However, we obtain negative values for ΔB/ΔM from three independent selection lines. This result is statistically inconsistent with the deleterious-mutation model.},
	Author = {Kelly, John K. and Willis, John H.},
	Cr = {Copyright \copyright 2001 Society for the Study of Evolution},
	Date = {2001/05/01},
	Date-Added = {2011-04-25 19:57:39 +0100},
	Date-Modified = {2011-04-25 19:58:01 +0100},
	Isbn = {00143820},
	Journal = {Evolution},
	M1 = {ArticleType: research-article / Full publication date: May, 2001 / Copyright {\copyright}2001 Society for the Study of Evolution},
	Month = {05},
	Number = {5},
	Pages = {937--942},
	Publisher = {Society for the Study of Evolution},
	Title = {Deleterious Mutations and Genetic Variation for Flower Size in \textit{Mimulus} \textit{guttatus}},
	Ty = {JOUR},
	Url = {http://www.jstor.org/stable/2680307},
	Volume = {55},
	Year = {2001},
	Bdsk-Url-1 = {http://www.jstor.org/stable/2680307}}

@article{Rose:2007gf,
	Abstract = {Disease resistance to the bacterial pathogen Pseudomonas syringae pv. tomato (Pst) in the host species Lycopersicon esculentum, the cultivated tomato, and the closely related L. pimpinellifolium is triggered by the physical interaction between the protein products of the host resistance (R) gene Pto and the pathogen avirulence genes AvrPto and AvrPtoB. Sequence variation at the Pto locus was surveyed in natural populations of seven species of Lycopersicon to test hypotheses of host-parasite coevolution and functional adaptation of the Pto gene. Pto shows significantly higher nonsynonymous polymorphism than 14 other non-R-gene loci in the same samples of Lycopersicon species, while showing no difference in synonymous polymorphism, suggesting that the maintenance of amino acid polymorphism at this locus is mediated by pathogen selection. Also, a larger proportion of ancestral variation is maintained at Pto as compared to these non-R-gene loci. The frequency spectrum of amino acid polymorphisms known to negatively affect Pto function is skewed toward low frequency compared to amino acid polymorphisms that do not affect function or silent polymorphisms. Therefore, the evolution of Pto appears to be influenced by a mixture of both purifying and balancing selection. },
	Annote = {10.1534/genetics.106.063602},
	Author = {Rose, Laura E. and Michelmore, Richard W. and Langley, Charles H.},
	Date = {2007/3/1},
	Date-Added = {2011-04-25 18:56:55 +0100},
	Date-Modified = {2011-04-25 18:58:23 +0100},
	Journal = {Genetics},
	Journal1 = {Genetics},
	Month = {3},
	Number = {3},
	Pages = {1307--1319},
	Title = {Natural Variation in the \textit{P}to Disease Resistance Gene Within Species of Wild Tomato (\text{L}ycopersicon). \text{II}. \text{P}opulation Genetics of \textit{Pto}},
	Ty = {JOUR},
	Url = {http://www.genetics.org/cgi/content/abstract/175/3/1307},
	Volume = {175},
	Year = {2007},
	Bdsk-Url-1 = {http://www.genetics.org/cgi/content/abstract/175/3/1307}}

@article{Ronce:2009mz,
	Author = {Ronce, Oph{\'e}lie and Shaw, Frank H. and Rousset, Fran{\c c}ois and Shaw, Ruth G.},
	Date-Added = {2011-04-25 18:18:10 +0100},
	Date-Modified = {2011-04-25 18:18:10 +0100},
	Isbn = {1558-5646},
	Journal = {Evolution},
	Keywords = {Genetic variance; maladaptation; outbreeding depression; quantitative traits; source-sink dynamics; stabilizing selection},
	M3 = {10.1111/j.1558-5646.2009.00678.x},
	Number = {7},
	Pages = {1807--1819},
	Publisher = {Blackwell Publishing Inc},
	Title = {IS INBREEDING DEPRESSION LOWER IN MALADAPTED POPULATIONS? A QUANTITATIVE GENETICS MODEL},
	Ty = {JOUR},
	Url = {http://dx.doi.org/10.1111/j.1558-5646.2009.00678.x},
	Volume = {63},
	Year = {2009},
	Bdsk-Url-1 = {http://dx.doi.org/10.1111/j.1558-5646.2009.00678.x}}

@article{Bodbyl-Roels:2011fr,
	Author = {Bodbyl Roels, Sarah A. and Kelly, John K.},
	Date-Added = {2011-04-25 17:36:35 +0100},
	Date-Modified = {2011-04-25 17:37:37 +0100},
	Isbn = {1558-5646},
	Journal = {Evolution},
	Keywords = {experimental evolution; mating systems; climate change; pollinators; evolutionary rescue},
	M3 = {10.1111/j.1558-5646.2011.01326.x},
	Pages = {no--no},
	Publisher = {Blackwell Publishing Inc},
	Title = {RAPID EVOLUTION CAUSED BY POLLINATOR LOSS IN \textit{Mimulus} \textit{guttatus}},
	Ty = {JOUR},
	Url = {http://dx.doi.org/10.1111/j.1558-5646.2011.01326.x},
	Year = {2011},
	Bdsk-Url-1 = {http://dx.doi.org/10.1111/j.1558-5646.2011.01326.x}}

@article{Fishman:2000rt,
	Annote = {Although most models of mating system evolution assign a central role to the male transmission advantage of selfing genotypes, empirical data on the male fitness consequences of increased self-pollination are still uncommon. Here, I use measures of pollen import and export by focal plants in genotyped arrays to investigate the effects of floral morphology and pollination environment on self and outcross male function. Plants from an autogamous population of Arenaria uniflora (Caryophyllaceae) exhibit complete pollen discounting relative to closely related outcrossers, as do morphologically intermediate F1 hybrids between the two populations. However, the low cumulative male fitness of hybrids probably results from reduced pollen number or competitive ability, rather than a nonlinear relationship with floral morphology. When surrounded by selfers, plants from the outcrosser population self-fertilize at nearly the same rate as selfers (>80{\%}), but have much lower self male fitness due to reduced fruit set. Because outcross siring success is also extremely low (<8{\%}) in this treatment, these mate-limited outcrossers are at male fitness disadvantage to both pseudocleistogamous selfers and nonlimited outcrossers. The relative male fitness of plants with different mating systems appears dependent on the ecological context, as well as on morphological trade-offs.},
	Author = {Fishman, Lila},
	Cr = {Copyright \copyright 2000 Society for the Study of Evolution},
	Date = {2000/10/01},
	Date-Added = {2011-04-25 17:19:03 +0100},
	Date-Modified = {2011-04-25 17:19:34 +0100},
	Isbn = {00143820},
	Journal = {Evolution},
	M1 = {ArticleType: research-article / Full publication date: Oct., 2000 / Copyright {\copyright}2000 Society for the Study of Evolution},
	Month = {10},
	Number = {5},
	Pages = {1558--1565},
	Publisher = {Society for the Study of Evolution},
	Title = {Pollen Discounting and the Evolution of Selfing in \textit{Arenaria} \textit{uniflora} (\text{C}aryophyllaceae)},
	Ty = {JOUR},
	Url = {http://www.jstor.org/stable/2640655},
	Volume = {54},
	Year = {2000},
	Bdsk-Url-1 = {http://www.jstor.org/stable/2640655}}

@article{Morran:2009yq,
	Author = {Morran, Levi T. and Parmenter, Michelle D. and Phillips, Patrick C.},
	Date-Added = {2011-04-25 16:58:30 +0100},
	Date-Modified = {2011-04-25 16:59:30 +0100},
	Journal = {Nature},
	Number = {7271},
	Pages = {350 - 352},
	Title = {Mutation load and rapid adaptation favour outcrossing over self-fertilization},
	Volume = {462},
	Year = {2009}}

@article{Slatkin:1973kx,
	Abstract = {A model of the effect of gene flow and natural selection in a continuously distributed, infinite population is developed. Different patterns of spatial variation in selective pressures are considered, including a step change in the environment, a "pocket" in the environment and a periodically varying environment. Also, the problem of the effect of a geographic barrier to dispersal is analyzed. The results are: (1) there is a characteristic length scale of variation of gene frequencies, (see PDF). The population cannot respond to changes in environmental conditions which occur over a distance less than the characteristic length. The result does not depend either on the pattern of variation in selective pressures or on the exact shape of the dispersal function. (2) The reduction in the fitness of the heterozygote causes a cline in gene frequencies to become steeper. (3) A geographic barrier to dispersal causes a drastic change in the gene frequencies at the barrier only when almost all of the individuals trying to cross the barrier are stopped. },
	Author = {Slatkin, Montgomery},
	Date = {1973/12/1},
	Date-Added = {2011-04-25 16:44:32 +0100},
	Date-Modified = {2011-04-25 16:44:32 +0100},
	Journal = {Genetics},
	Journal1 = {Genetics},
	Month = {12},
	Number = {4},
	Pages = {733--756},
	Title = {GENE FLOW AND SELECTION IN A CLINE},
	Ty = {JOUR},
	Url = {http://www.genetics.org/cgi/content/abstract/75/4/733},
	Volume = {75},
	Year = {1973},
	Bdsk-Url-1 = {http://www.genetics.org/cgi/content/abstract/75/4/733}}

@article{Barrett:2008uq,
	Abstract = {Experimental estimates of the effects of selection on genes determining adaptive traits add to our understanding of the mechanisms of evolution. We measured selection on genotypes of the Ectodysplasin locus, which underlie differences in lateral plates in threespine stickleback fish. A derived allele (low) causing reduced plate number has been fixed repeatedly after marine stickleback colonized freshwater from the sea, where the ancestral allele (complete) predominates. We transplanted marine sticklebacks carrying both alleles to freshwater ponds and tracked genotype frequencies over a generation. The low allele increased in frequency once lateral plates developed, most likely via a growth advantage. Opposing selection at the larval stage and changing dominance for fitness throughout life suggest either that the gene affects additional traits undergoing selection or that linked loci also are affecting fitness.},
	Annote = {10.1126/science.1159978},
	Author = {Barrett, Rowan D. H. and Rogers, Sean M. and Schluter, Dolph},
	Date = {2008/10/10},
	Date-Added = {2011-04-25 16:26:49 +0100},
	Date-Modified = {2011-04-25 16:26:49 +0100},
	Journal = {Science},
	Journal1 = {Science},
	Month = {10},
	Number = {5899},
	Pages = {255--257},
	Title = {Natural Selection on a Major Armor Gene in Threespine Stickleback},
	Ty = {JOUR},
	Url = {http://www.sciencemag.org/content/322/5899/255.abstract},
	Volume = {322},
	Year = {2008},
	Bdsk-Url-1 = {http://www.sciencemag.org/content/322/5899/255.abstract}}

@article{Barrett:1989fk,
	Annote = {Eichhornia paniculata (Pontederiaceae) displays a wide range of outcrossing levels as a result of the dissolution of the tristylous genetic polymorphism and the evolution of semihomostyly. Population surveys, comparison of fitness components of the style morphs, and computer simulations were used to investigate the breakdown of tristyly and the selective mechanisms responsible for the evolution of self-fertilization. Of 110 populations surveyed in northeast Brazil and Jamaica, 53{\%} were trimorphic, 25{\%} were dimorphic, and 22{\%} were monomorphic for style morph. The short (S) morph was underrepresented in trimorphic populations and absent from nontrimorphic populations. The mid (M) morph predominated in dimorphic populations and was the only morph in monomorphic populations. Stamen modifications promoting selfing, associated with semihomostyle evolution, were largely confined to the M morph. They were rare in trimorphic populations, common in dimorphic populations, and often fixed in monomorphic populations. Stochastic simulations and comparisons of fruit set in natural populations indicate that founder events, population bottlenecks, and lowered fertility of the S morph due to an absence of long-tongued pollinators can each account for loss of the S morph from trimorphic populations. A reduced level of disassortative mating can accentuate the rate at which the S morph is lost by both random and deterministic processes. Nontrimorphic populations occur at the geographical margins of the region surveyed and tend to be smaller and less dense than trimorphic populations. These observations and the higher fruit set of the M morph relative to the L morph in dimorphic populations suggest that reproductive assurance, favoring selfing variants of the M morph under conditions of low pollinator service, has been of primary importance in the origin of most monomorphic populations. Where pollinator service is reliable, however, automatic selection of selfing genes, aided by mating asymmetries between the morphs, can cause the M morph to spread to fixation in dimorphic populations.},
	Author = {Barrett, Spencer C. H. and Morgan, Martin T. and Husband, Brian C.},
	Cr = {Copyright \copyright 1989 Society for the Study of Evolution},
	Date = {1989/11/01},
	Date-Added = {2011-04-25 16:02:53 +0100},
	Date-Modified = {2011-04-25 16:03:20 +0100},
	Isbn = {00143820},
	Journal = {Evolution},
	M1 = {ArticleType: research-article / Full publication date: Nov., 1989 / Copyright {\copyright}1989 Society for the Study of Evolution},
	Month = {11},
	Number = {7},
	Pages = {1398--1416},
	Publisher = {Society for the Study of Evolution},
	Title = {The Dissolution of a Complex Genetic Polymorphism: The Evolution of Self-Fertilization in Tristylous \textit{Eichhornia} \textit{paniculata} (\text{P}ontederiaceae)},
	Ty = {JOUR},
	Url = {http://www.jstor.org/stable/2409456},
	Volume = {43},
	Year = {1989},
	Bdsk-Url-1 = {http://www.jstor.org/stable/2409456}}

@article{Schmitt:1987fj,
	Annote = {One of the potential selective mechanisms invoked in discussions of breeding-system evolution is that competition within sibships increases the fitness of outcrossed progeny relative to selfed progeny. We tested this sib-competition hypothesis using cleistogamous (CL) and chasmogamous (CH) seeds of Impatiens capensis in a large greenhouse experiment. The experimental design was a double replacement series which also allowed us to test for inbreeding depression and overall resource partitioning among sibships. We found no evidence for strong inbreeding depression in the study population; although plants from CH seeds had a slight advantage over plants from CL seeds in total flower and pod production, CL plants had slightly higher growth. We also could not detect significant resource partitioning among sibships nor any evidence to support the sib-competition hypothesis for outcrossing advantage. CH sibships were not significantly more variable than CL sibships in any of the phenotypic traits measured. These results suggest that sibling competition may have little importance in the evolution of Impatiens breeding systems.},
	Author = {Schmitt, Johanna and Ehrhardt, David W.},
	Cr = {Copyright \copyright 1987 Society for the Study of Evolution},
	Date = {1987/05/01},
	Date-Added = {2011-04-25 15:32:22 +0100},
	Date-Modified = {2011-04-25 15:32:43 +0100},
	Isbn = {00143820},
	Journal = {Evolution},
	M1 = {ArticleType: research-article / Full publication date: May, 1987 / Copyright {\copyright}1987 Society for the Study of Evolution},
	Month = {05},
	Number = {3},
	Pages = {579--590},
	Publisher = {Society for the Study of Evolution},
	Title = {A Test of the Sib-Competition Hypothesis for Outcrossing Advantage in \textit{Impatiens} \textit{capensis}},
	Ty = {JOUR},
	Url = {http://www.jstor.org/stable/2409259},
	Volume = {41},
	Year = {1987},
	Bdsk-Url-1 = {http://www.jstor.org/stable/2409259}}

@article{Fishman:1999qy,
	Annote = {Ecological factors that reduce the effectiveness of cross-pollination are likely to play a role in the frequent evolution of routine self-fertilization in flowering plants. However, we lack empirical evidence linking the reproductive assurance value of selfing in poor pollination environments to evolutionary shifts in mating system. Here, we investigated the adaptive significance of prior selfing in the polymorphic annual plant Arenaria uniflora (Caryophyllaceae), in which selfer populations occur only in areas of range overlap with congener A. glabra. To examine the hypothesis that secondary contact between the two species contributed to the evolution and maintenance of selfing, we used field competition experiments and controlled hand-pollinations to measure the female fitness consequences of pollinator-mediated interspecific interactions. Uniformly high fruit set by selfers in the naturally pollinated field arrays confirmed the reproductive assurance value of selfing, whereas substantial reductions in outcrosser fruit set (15{\%}) and total seed production (20-35{\%}) in the presence of A. glabra demonstrated that pollinator-mediated interactions can provide strong selection for self-pollination. Heterospecific pollen transfer, rather than competition for pollinator service, appears to be the primary mechanism of pollinator-mediated competition in Arenaria. Premating barriers to hybridization between outcrossers and A. glabra are extremely weak. The production of a few inviable hybrid seeds after heterospecific pollination and intermediate seed set after mixed pollinations indicates that A. glabra pollen can usurp A. uniflora ovules. Thus, any visit to A. uniflora by shared pollinators carries a potential female fitness cost. Moreover, patterns of fruit set and seed set in the competition arrays relative to controls were consistent with the receipt of mixed pollen loads, rather than a lack of pollinator visits. Competition through pollen transfer favors preemptive self-pollination and may be responsible for the evolution of a highly reduced floral morphology in A. uniflora selfers as well as their current geographical distribution.},
	Author = {Fishman, Lila and Wyatt, Robert},
	Cr = {Copyright \copyright 1999 Society for the Study of Evolution},
	Date = {1999/12/01},
	Date-Added = {2011-04-25 15:27:32 +0100},
	Date-Modified = {2011-04-25 15:27:58 +0100},
	Isbn = {00143820},
	Journal = {Evolution},
	M1 = {ArticleType: research-article / Full publication date: Dec., 1999 / Copyright {\copyright}1999 Society for the Study of Evolution},
	Month = {12},
	Number = {6},
	Pages = {1723--1733},
	Publisher = {Society for the Study of Evolution},
	Title = {Pollinator-Mediated Competition, Reproductive Character Displacement, and the Evolution of Selfing in \textit{Arenaria} \textit{uniflora} (\text{C}aryophyllaceae)},
	Ty = {JOUR},
	Url = {http://www.jstor.org/stable/2640435},
	Volume = {53},
	Year = {1999},
	Bdsk-Url-1 = {http://www.jstor.org/stable/2640435}}

@article{Whitlock:2000lr,
	Author = {Whitlock, Michael C and Ingvarsson, Par and Hatfield, Todd},
	Date-Added = {2011-04-25 12:49:50 +0100},
	Date-Modified = {2011-04-25 12:51:00 +0100},
	Journal = {Heredity},
	Number = {4},
	Pages = {452 - 457},
	Title = {Local drift load and the heterosis of interconnected populations},
	Volume = {84},
	Year = {2000}}

@article{A.:2003fk,
	Abstract = {Variation in mating phenology causes assortative mating for phenological traits. Here I show that this assortative mating can be strong, as it is caused not only by periods of non-overlap in flowering, but also by variation in the composition of the mating pool during periods of overlap. Using a one-locus, two-allele model, I show that this temporal assortative mating can: (1) lead to declines in mean fitness under balancing selection, including fixation of one allele; (2) strongly affect the rate of response to directional selection; and (3) determine the boundaries of the basins of attraction under disruptive selection. These results suggest that the evolution of phenological traits - and traits functionally coupled with them - may be more complex than we have generally thought. They also suggest caution in interpreting the results of studies (e. g. quantitative genetic studies) that assume randomly mating populations.},
	Author = {Fox, Gordon A.},
	Date-Added = {2011-04-25 12:19:17 +0100},
	Date-Modified = {2015-06-01 20:50:50 +0000},
	Journal = {Evolutionary ecology research},
	Number = {1},
	Pages = {1-18},
	Title = {Assortative mating and plant phenology: evolutionary and practical consequences},
	Volume = {5},
	Year = {2003}}

@article{Stinchcombe30032004,
	Abstract = {A latitudinal cline in flowering time in accessions of Arabidopsis thaliana has been widely predicted because the environmental cues that promote flowering vary systematically with latitude, but evidence for such clines has been lacking. Here, we report evidence of a significant latitudinal cline in flowering time among 70 Northern European and Mediterranean ecotypes when grown under ecologically realistic conditions in a common garden environment. The detected cline, however, is found only in ecotypes with alleles of the flowering time gene FRIGIDA (FRI) that lack major deletions that would disrupt protein function, whereas there is no relationship between flowering time and latitude of origin among accessions with FRI alleles containing such deletions. Analysis of climatological data suggests that late flowering in accessions with putatively functional FRI was associated with reduced January precipitation at the site of origin, consistent with previous reports of a positive genetic correlation between water use efficiency and flowering time in Arabidopsis, and the pleiotropic effects of FRI of increasing water use efficiency. In accessions collected from Southern latitudes, we detected that putatively functional FRI alleles were associated with accelerated flowering relative to accessions with nonfunctional FRI under the winter conditions of our experiment. These results suggest that the ecological function of the vernalization requirement conferred by FRI differs across latitudes. More generally, our results indicate that by combining ecological and molecular genetic data, it is possible to understand the forces acting on life history transitions at the level of specific loci.},
	Author = {Stinchcombe, John R. and Weinig, Cynthia and Ungerer, Mark and Olsen, Kenneth M. and Mays, Charlotte and Halldorsdottir, Solveig S. and Purugganan, Michael D. and Schmitt, Johanna},
	Date-Added = {2011-04-25 10:20:51 +0100},
	Date-Modified = {2011-04-25 10:21:13 +0100},
	Doi = {10.1073/pnas.0306401101},
	Eprint = {http://www.pnas.org/content/101/13/4712.full.pdf+html},
	Journal = {Proceedings of the National Academy of Sciences of the United States of America},
	Number = {13},
	Pages = {4712-4717},
	Title = {A latitudinal cline in flowering time in \textit{Arabidopsis} \textit{thaliana} modulated by the flowering time gene FRIGIDA},
	Url = {http://www.pnas.org/content/101/13/4712.abstract},
	Volume = {101},
	Year = {2004},
	Bdsk-Url-1 = {http://www.pnas.org/content/101/13/4712.abstract},
	Bdsk-Url-2 = {http://dx.doi.org/10.1073/pnas.0306401101}}

@article{Olsson:2002fk,
	Author = {Olsson, K. and {\AA}gren, J.},
	Date-Added = {2011-04-25 10:16:31 +0100},
	Date-Modified = {2011-04-25 10:16:57 +0100},
	Isbn = {1420-9101},
	Journal = {Journal of Evolutionary Biology},
	Keywords = {clinal variation; latitudinal gradient; life history; morphology; phenology; population differentiation; selection},
	M3 = {10.1046/j.1420-9101.2002.00457.x},
	Number = {6},
	Pages = {983--996},
	Publisher = {Blackwell Science Ltd},
	Title = {Latitudinal population differentiation in phenology, life history and flower morphology in the perennial herb \textit{Lythrum} \textit{salicaria}},
	Ty = {JOUR},
	Url = {http://dx.doi.org/10.1046/j.1420-9101.2002.00457.x},
	Volume = {15},
	Year = {2002},
	Bdsk-Url-1 = {http://dx.doi.org/10.1046/j.1420-9101.2002.00457.x}}

@article{Caruso:2006yq,
	Abstract = {Many workers have demonstrated a genetic basis for variation in inflorescence traits, but this variation can also have an environmental component. Because flowering can incur significant water costs, I estimated plasticity of inflorescence traits of three populations of Lobelia siphilitica in response to drought. I manipulated soil water availability in the greenhouse and measured seven inflorescence traits. Under drought conditions, plants from one population flowered later and produced fewer flowers with shorter corollas and narrower landing pads. In contrast, the height of the flowering stalk decreased in response to drought in all three populations. Consequently, pollinator-mediated natural selection on these plastic traits may depend on soil water availability. Plastic responses differed between genotypes only for the height of the flowering stalk and the length of the corolla tube and only in one or two populations. This suggests that genotype x environment interactions would not limit the evolution of inflorescence traits in L. siphilitica. The strength and sign of phenotypic correlations among inflorescence traits did not respond plastically to drought, suggesting that indirect selection on inflorescence traits of L. siphilitica will not vary strongly with water availability. My results suggest that plasticity of inflorescence traits may influence their evolution, but the effects are population- and trait-specific. },
	Author = {Caruso, Christina M.},
	Date = {2006/4/1},
	Date-Added = {2011-04-24 19:06:09 +0100},
	Date-Modified = {2013-08-23 12:46:03 +0100},
	Journal = {American Journal of Botany},
	Journal1 = {Am. J. Bot.},
	Month = {4},
	Number = {4},
	Pages = {531--538},
	Title = {Plasticity of inflorescence traits in \textit{Lobelia} \textit{siphilitica} (\text{L}obeliaceae) in response to soil water availability},
	Ty = {JOUR},
	Url = {http://www.amjbot.org/cgi/content/abstract/93/4/531},
	Volume = {93},
	Year = {2006},
	Bdsk-Url-1 = {http://www.amjbot.org/cgi/content/abstract/93/4/531}}

@article{Kirkpatrick:2002fj,
	Annote = {Abstract: A large number of mathematical models have been developed that show how natural and sexual selection can cause prezygotic isolation to evolve. This article attempts to unify this literature by identifying five major elements that determine the outcome of speciation caused by selection: a form of disruptive selection, a form of isolating mechanism (assortment or a mating preference), a way to transmit the force of disruptive selection to the isolating mechanism (direct selection or indirect selection), a genetic basis for increased isolation (a one‐or two‐allele mechanism), and an initial condition (high or low initial divergence). We show that the geographical context of speciation (allopatry vs. sympatry) can be viewed as a form of assortative mating. These five elements appear to operate largely independently of each other and can be used to make generalizations about when speciation is most likely to happen. This provides a framework for interpreting results from laboratory experiments, which are found to agree generally with theoretical predictions about conditions that are favorable to the evolution of prezygotic isolation.},
	Author = {Kirkpatrick, Mark and Ravign{\'e}, Virginie},
	Cr = {Copyright \copyright 2002 The University of Chicago Press},
	Date = {2002/03/01},
	Date-Added = {2011-04-24 17:13:17 +0100},
	Date-Modified = {2011-04-24 17:13:17 +0100},
	Isbn = {00030147},
	Journal = {The American Naturalist},
	M1 = {ArticleType: research-article / Issue Title: THE ECOLOGICAL GENETICS OF SPECIATION{$<$}break{$>$}{$<$}/break{$>$}A Symposium Organized by Sara Via / Full publication date: March 2002 / Copyright {\copyright}2002 The University of Chicago Press},
	Month = {03},
	Number = {S3},
	Pages = {S22--S35},
	Publisher = {The University of Chicago Press for The American Society of Naturalists},
	Title = {Speciation by Natural and Sexual Selection: Models and Experiments.},
	Ty = {JOUR},
	Url = {http://www.jstor.org/stable/10.1086/338370},
	Volume = {159},
	Year = {2002},
	Bdsk-Url-1 = {http://www.jstor.org/stable/10.1086/338370}}

@article{Ennos:1987qy,
	Author = {Ennos, RA AU - Dodson, RK},
	Date-Added = {2011-04-24 17:10:33 +0100},
	Date-Modified = {2011-04-24 17:11:19 +0100},
	Journal = {Heredity},
	Pages = {119 - 126},
	Title = {Pollen success, functional gender and assortative mating in an experimental plant population},
	Volume = {58},
	Year = {1987}}

@article{Weis:2004fk,
	Abstract = {It has been argued from first principles that plants mate assortatively by flowering time. However, there have been very few studies of phenological assortative mating, perhaps because current methods to infer paternal phenotype are difficult to apply to natural populations. Two methods are presented to estimate the phenotypic correlation between mates--the quantitative genetic metric for assortative mating--for phenological traits. The first method uses individual flowering schedules to estimate mating probabilities for every potential pairing in a sample. These probabilities are then incorporated into a weighted phenotypic correlation between all potential mates and thus yield a prospective estimate based on mating opportunities. The correlation between mates can also be estimated retrospectively by comparing the regression of offspring phenotype over one parent, which is inflated by assortative mating, to the regression over mid-parent, which is not. In a demonstration experiment with Brassica rapa, the prospective correlation between flowering times (days from germination to anthesis) of pollen recipients and their potential donors was 0.58. The retrospective estimate of this correlation strongly agreed with the prospective estimate. The prospective method is easily employed in field studies that explore the effect of phenological assortative mating on selection response and population differentiation. },
	Author = {Weis, Arthur E. and Kossler, Tanya M.},
	Date = {2004/6/1},
	Date-Added = {2011-04-24 16:56:16 +0100},
	Date-Modified = {2013-08-23 12:36:26 +0100},
	Journal = {American Journal of Botany},
	Journal1 = {Am. J. Bot.},
	Month = {6},
	Number = {6},
	Pages = {825--836},
	Title = {Genetic variation in flowering time induces phenological assortative mating: quantitative genetic methods applied to \textit{Brassica} \textit{rapa}},
	Ty = {JOUR},
	Url = {http://www.amjbot.org/cgi/content/abstract/91/6/825},
	Volume = {91},
	Year = {2004},
	Bdsk-Url-1 = {http://www.amjbot.org/cgi/content/abstract/91/6/825}}

@article{Stanton:1997dz,
	Annote = {Few studies have determined how gene flow and selection interact to generate population genetic structure in heterogeneous environments. One way to identify the potential role played by natural selection is to compare patterns of spatial genetic structure between different life cycle stages and among microenvironments. We examined patterns of spatial structure in a population of the snow buttercup (Ranunculus adoneus), using both adult plants and newly emerged seedlings. The study population spans a steep environmental gradient caused by gradual melting of snow within a permanent snowbed. Early-melting sites are characterized by denser vegetation, more fertile soils, and a longer growing season than late-melting sites tens of meters away. The flowering time of R. adoneus is controlled entirely by time of snowmelt, so the contiguous population is phenologically substructured into a series of successively flowering cohorts, reducing the opportunity for direct pollen transfer between early- and late-melting sites. For four highly polymorphic enzyme loci in this tetraploid species, there was subtle, but statistically significant, genetic differentiation between early, middle, and late-melting cohorts; adults usually showed greater differentiation among snowmelt zones than did seedlings. At two loci in adults and one locus in seedlings, homozygotes were more common than predicted at Hardy-Weinberg equilibrium, even when assuming maximum levels of double reduction during meiosis. This pattern suggests the occurrence of self-fertilization and/or population substructure. To determine how spatial isolation and phenological separation each contribute to genetic substructure, we used bivariate regression models to predict the numbers of allele differences between randomly paired individuals as a function of meters separation in space and days separation in flowering time. For newly emerged seedlings, we found that spatial separation was positively associated with genetic difference, but that the additional contribution of phenological separation to genetic difference was not significant. This implies that seeds and/or pollen move effectively across the snowmelt gradient, despite differences in flowering time. As was true for seedlings, spatial separation between paired adults contributed to greater genetic difference, but for a given spatial separation, the genetic difference between adult plants was reduced by phenological separation. This result implies that postemergence selection is favoring at least some seeds that migrate across the snowmelt gradient. Directional gene flow across the snowmelt gradient probably results from a genetic source-sink interaction, that is, the colonization of ecologically marginal late-melting sites by high quality seeds produced by the larger subpopulation in early-melting sites. Effective gene flow from high to low quality microenvironments is likely to impede adaptation to late-melting locations.},
	Author = {Stanton, M. L. and Galen, C. and Shore, J.},
	Cr = {Copyright \copyright 1997 Society for the Study of Evolution},
	Date = {1997/02/01},
	Date-Added = {2011-04-24 16:08:48 +0100},
	Date-Modified = {2011-04-24 16:09:29 +0100},
	Isbn = {00143820},
	Journal = {Evolution},
	M1 = {ArticleType: research-article / Full publication date: Feb., 1997 / Copyright {\copyright}1997 Society for the Study of Evolution},
	Month = {02},
	Number = {1},
	Pages = {79--94},
	Publisher = {Society for the Study of Evolution},
	Title = {Population Structure Along a Steep Environmental Gradient: Consequences of Flowering Time and Habitat Variation in the Snow Buttercup, \textit{Ranunculus} \textit{adoneus}},
	Ty = {JOUR},
	Url = {http://www.jstor.org/stable/2410962},
	Volume = {51},
	Year = {1997},
	Bdsk-Url-1 = {http://www.jstor.org/stable/2410962}}

@article{LOPEZ:2008fv,
	Author = {Lopez, S. and Rousset, F. and Shaw, F. H. and Shaw, R. G. and Ronce, O.},
	Date-Added = {2011-04-24 16:05:57 +0100},
	Date-Modified = {2011-04-24 16:52:45 +0100},
	Isbn = {1420-9101},
	Journal = {Journal of Evolutionary Biology},
	Keywords = {dispersal; local adaptation; metapopulation; pollen; quantitative genetics; seed},
	M3 = {10.1111/j.1420-9101.2007.01442.x},
	Number = {1},
	Pages = {294--309},
	Publisher = {Blackwell Publishing Ltd},
	Title = {Migration load in plants: role of pollen and seed dispersal in heterogeneous landscapes},
	Ty = {JOUR},
	Url = {http://dx.doi.org/10.1111/j.1420-9101.2007.01442.x},
	Volume = {21},
	Year = {2008},
	Bdsk-Url-1 = {http://dx.doi.org/10.1111/j.1420-9101.2007.01442.x}}

@article{Yeaman:2011bs,
	Author = {Yeaman, Sam and Otto, Sarah P.},
	Date-Added = {2011-04-24 16:02:25 +0100},
	Date-Modified = {2011-09-14 12:43:28 +0100},
	Isbn = {1558-5646},
	Journal = {Evolution},
	Keywords = {Dispersal; environmental heterogeneity; gene flow; genetic drift; local adaptation; migration--selection balance},
	M3 = {10.1111/j.1558-5646.2011.01277.x},
	Pages = {2123-2129},
	Publisher = {Blackwell Publishing Inc},
	Title = {ESTABLISHMENT AND MAINTENANCE OF ADAPTIVE GENETIC DIVERGENCE UNDER MIGRATION, SELECTION, AND DRIFT},
	Ty = {JOUR},
	Url = {http://dx.doi.org/10.1111/j.1558-5646.2011.01277.x},
	Volume = {65},
	Year = {2011},
	Bdsk-Url-1 = {http://dx.doi.org/10.1111/j.1558-5646.2011.01277.x}}

@article{Mckay:2003ij,
	Author = {Mckay, J. K. and Richards, J. H. and Mitchell-Olds, T.},
	Date-Added = {2011-04-24 15:58:42 +0100},
	Date-Modified = {2011-04-24 15:59:49 +0100},
	Isbn = {1365-294X},
	Journal = {Molecular Ecology},
	Keywords = {carbon isotope ratio; correlated traits; flowering locus c; flowering time; frigida; pleiotropy},
	M3 = {10.1046/j.1365-294X.2003.01833.x},
	Number = {5},
	Pages = {1137--1151},
	Publisher = {Blackwell Publishing Ltd.},
	Title = {Genetics of drought adaptation in \textit{Arabidopsis} \textit{thaliana}: \text{I}. \text{P}leiotropy contributes to genetic correlations among ecological traits},
	Ty = {JOUR},
	Url = {http://dx.doi.org/10.1046/j.1365-294X.2003.01833.x},
	Volume = {12},
	Year = {2003},
	Bdsk-Url-1 = {http://dx.doi.org/10.1046/j.1365-294X.2003.01833.x}}

@article{Colautti:2010hc,
	Annote = {Theory suggests that the contemporary evolution of local adaptation may increase the rate of biological invasion, yet natural selection has rarely been measured in invasive species. A recently published model predicted that latitudinal variation in the strength of stabilizing selection on two correlated traits---flowering time and size---can result in local adaptation during plant invasion but implicitly assumed that population ×environment interactions are weak. We tested for stabilizing selection and the effect of growing environment on 13 populations of the invasive plant Lythrum salicaria sampled along a latitudinal gradient. Plants were grown under uniform glasshouse conditions and in a 3-year common garden field experiment at midlatitude. Consistent with model assumptions, the ranking of population means was highly correlated across the 3 years, and with glasshouse measurements, despite significant interannual differences in flowering time and vegetative size. As predicted, the first principal component (PC1) of flowering time and size was under stabilizing selection, and directional selection was detected on PC2, thus favoring plants that flowered earlier at a larger size. Our results demonstrate the value of using a priori models of natural selection to guide hypothesis testing and support the prediction that fitness trade-offs can constrain adaptive evolution in invasive species.},
	Author = {Colautti, Robert I. and Barrett, Spencer C. H.},
	Cr = {Copyright \copyright 2010 The University of Chicago Press},
	Date = {2010/11/01},
	Date-Added = {2011-04-24 15:38:47 +0100},
	Date-Modified = {2011-04-24 15:38:47 +0100},
	Isbn = {10585893},
	Journal = {International Journal of Plant Sciences},
	M1 = {ArticleType: research-article / Issue Title: Special Issue Natural Selection in Plants Edited by Jeffrey Conner / Full publication date: November/December 2010 / Copyright {\copyright}2010 The University of Chicago Press},
	Month = {11},
	Number = {9},
	Pages = {960--971},
	Publisher = {The University of Chicago Press},
	Title = {Natural Selection and Genetic Constraints on Flowering Phenology in an Invasive Plant},
	Ty = {JOUR},
	Url = {http://www.jstor.org/stable/10.1086/656444},
	Volume = {171},
	Year = {2010},
	Bdsk-Url-1 = {http://www.jstor.org/stable/10.1086/656444}}

@article{Ehrlen:2009tg,
	Annote = {The timing of reproduction influences how organisms interact with the environment and can have important fitness effects. In plants, the evolution of flowering phenology is often interpreted as the response to selection from mutualists, although antagonistic interactions may also be important. We examined direct and indirect phenotypic selection on the start of flowering via mutualistic and antagonistic interactions in the perennial herb Lathyrus vernus over 7 years. Flowering start influenced seed set, predispersal seed predation, and risk of grazing. These effects were in opposed directions and partly influenced different components of fitness. Combining information about effects on fitness components with information about links between fitness components and average lifetime fitness, in terms of population growth rate, showed that earlier flowering was associated with higher lifetime fitness in all years. These relationships were, however, mediated largely by variation in flower number, and direct selection on first flowering date was more variable among years. We conclude that long-term studies correcting for indirect selection and environmental covariance are needed to understand selection on reproductive phenology and that demographic approaches are necessary to assess selection mediated by several agents and influencing several components of fitness.},
	Author = {Ehrl{\'e}n, Johan and M{\"u}nzbergov{\'a}, Zuzana},
	Cr = {Copyright \copyright 2009 The University of Chicago Press},
	Date = {2009/06/01},
	Date-Added = {2011-04-24 15:35:15 +0100},
	Date-Modified = {2011-04-24 15:35:15 +0100},
	Isbn = {00030147},
	Journal = {The American Naturalist},
	M1 = {ArticleType: research-article / Full publication date: Jun., 2009 / Copyright {\copyright}2009 The University of Chicago Press},
	Month = {06},
	Number = {6},
	Pages = {819--830},
	Publisher = {The University of Chicago Press for The American Society of Naturalists},
	Title = {Timing of Flowering: Opposed Selection on Different Fitness Components and Trait Covariation},
	Ty = {JOUR},
	Url = {http://www.jstor.org/stable/20491572},
	Volume = {173},
	Year = {2009},
	Bdsk-Url-1 = {http://www.jstor.org/stable/20491572}}

@article{Levin:2010kl,
	Author = {Levin, Donald A.},
	Date-Added = {2011-04-24 15:32:29 +0100},
	Date-Modified = {2011-04-24 15:32:29 +0100},
	Isbn = {1365-2745},
	Journal = {Journal of Ecology},
	Keywords = {adaptation; ecological divergence; marginal habitats; niche shifts; phenotypic plasticity; reproductive ecology; reproductive isolation; self-compatibility; speciation},
	M3 = {10.1111/j.1365-2745.2010.01715.x},
	Number = {6},
	Pages = {1276--1283},
	Publisher = {Blackwell Publishing Ltd},
	Title = {Environment-enhanced self-fertilization: implications for niche shifts in adjacent populations},
	Ty = {JOUR},
	Url = {http://dx.doi.org/10.1111/j.1365-2745.2010.01715.x},
	Volume = {98},
	Year = {2010},
	Bdsk-Url-1 = {http://dx.doi.org/10.1111/j.1365-2745.2010.01715.x}}

@article{Kennedy:2006oq,
	Author = {Kennedy, Brad F. and Sahara, Holly A. and Haydon, Dan and Husband, Brian C.},
	Cr = {Copyright \copyright 2006 Springer},
	Date = {2006/12/01},
	Date-Added = {2011-04-24 15:26:15 +0100},
	Date-Modified = {2015-05-25 21:17:52 +0000},
	Isbn = {00298549},
	Journal = {Oecologia},
	M1 = {ArticleType: research-article / Full publication date: Dec., 2006 / Copyright {\copyright}2006 Springer},
	Month = {12},
	Number = {3},
	Pages = {398--408},
	Publisher = {Springer in cooperation with International Association for Ecology},
	Title = {Pollinator-Mediated Assortative Mating in Mixed Ploidy Populations of \textit{Chamerion angustifolium} (\text{Onagraceae})},
	Ty = {JOUR},
	Url = {http://www.jstor.org/stable/40210594},
	Volume = {150},
	Year = {2006},
	Bdsk-Url-1 = {http://www.jstor.org/stable/40210594}}

@incollection{OhashiYahara,
	Author = {Ohashi, K. and Yahara, T},
	Booktitle = {Cognitive ecology of pollination},
	Date-Added = {2011-04-24 15:20:43 +0100},
	Date-Modified = {2011-04-24 15:24:41 +0100},
	Editor = {Chittka, L. and Thomson, J. D.},
	Pages = {274--296},
	Publisher = {Cambridge University Press, Cambridge},
	Title = {Behavioural responses of pollinators to variation in floral display size and their influences on the evolution of floral traits},
	Year = {2001}}

@article{ISHII:2006nx,
	Author = {Ishii, H. S. and Harder, L. D.},
	Date-Added = {2011-04-24 15:18:48 +0100},
	Date-Modified = {2011-10-04 16:56:20 +0100},
	Isbn = {1365-2435},
	Journal = {Functional Ecology},
	Keywords = {display size; flower size; geitonogamy; ideal free distribution; inflorescence},
	M3 = {10.1111/j.1365-2435.2006.01181.x},
	Number = {6},
	Pages = {1115--1123},
	Publisher = {Blackwell Publishing Ltd},
	Title = {The size of individual \textit{Delphinium} flowers and the opportunity for geitonogamous pollination},
	Ty = {JOUR},
	Url = {http://dx.doi.org/10.1111/j.1365-2435.2006.01181.x},
	Volume = {20},
	Year = {2006},
	Bdsk-Url-1 = {http://dx.doi.org/10.1111/j.1365-2435.2006.01181.x}}

@article{FretwellLucas1970,
	Author = {Fretwell, S. D. and Lucas, H. L.},
	Date-Added = {2011-04-24 13:30:40 +0100},
	Date-Modified = {2011-04-24 16:22:46 +0100},
	Journal = {Acta Biotheorv},
	Pages = {16-36},
	Title = {On territorial behavior and other factors influencing habitat distribution in birds. \text{I}. \text{T}heoretical development},
	Volume = {19},
	Year = {1970}}

@article{LortieAarssen1999A,
	Author = {Lortie, C.J. and Aarssen, L.W.},
	Date-Added = {2011-04-24 13:24:05 +0100},
	Date-Modified = {2011-04-24 16:36:09 +0100},
	Journal = {Ecoscience},
	Pages = {68-71},
	Read = {1},
	Title = {The advantage of being tall: higher flowers receive more pollen in \textit{Verbascum} \textit{thapsus} \text{L}},
	Volume = {1},
	Year = {1999}}

@article{doi:10.1890/03-0522,
	Author = {Soons, Merel B. and Heil, Gerrit W. and Nathan, Ran and Katul, Gabriel G.},
	Date-Added = {2011-04-24 13:20:57 +0100},
	Date-Modified = {2011-04-24 13:20:57 +0100},
	Doi = {10.1890/03-0522},
	Eprint = {http://www.esajournals.org/doi/pdf/10.1890/03-0522},
	Journal = {Ecology},
	Number = {11},
	Pages = {3056-3068},
	Title = {DETERMINANTS OF LONG-DISTANCE SEED DISPERSAL BY WIND IN GRASSLANDS},
	Url = {http://www.esajournals.org/doi/abs/10.1890/03-0522},
	Volume = {85},
	Year = {2004},
	Bdsk-Url-1 = {http://www.esajournals.org/doi/abs/10.1890/03-0522},
	Bdsk-Url-2 = {http://dx.doi.org/10.1890/03-0522}}

@article{Sheldon:1973cr,
	Author = {Sheldon, J. C. and Burrows, F. M.},
	Cr = {Copyright \copyright 1973 New Phytologist Trust},
	Date = {1973/05/01},
	Date-Added = {2011-04-24 13:19:06 +0100},
	Date-Modified = {2013-08-23 12:43:57 +0100},
	Isbn = {0028646X},
	Journal = {New Phytologist},
	M1 = {ArticleType: research-article / Full publication date: May, 1973 / Copyright {\copyright}1973 New Phytologist Trust},
	Month = {05},
	Number = {3},
	Pages = {665--675},
	Publisher = {Blackwell Publishing on behalf of the New Phytologist Trust},
	Title = {The Dispersal Effectiveness of the Achene-Pappus Units of Selected \text{C}ompositae in Steady Winds with Convection},
	Ty = {JOUR},
	Url = {http://www.jstor.org/stable/2430954},
	Volume = {72},
	Year = {1973},
	Bdsk-Url-1 = {http://www.jstor.org/stable/2430954}}

@article{Rabinowitz:1981dq,
	Author = {Rabinowitz, Deborah and Rapp, Jody K. and Sork, Victoria L. and Rathcke, Beverly J. and Reese, Gary A. and Weaver, Jan C.},
	Cr = {Copyright \copyright 1981 Ecological Society of America},
	Date = {1981/02/01},
	Date-Added = {2011-04-24 13:15:55 +0100},
	Date-Modified = {2013-08-23 12:44:32 +0100},
	Isbn = {00129658},
	Journal = {Ecology},
	M1 = {ArticleType: research-article / Full publication date: Feb., 1981 / Copyright {\copyright}1981 Ecological Society of America},
	Month = {02},
	Number = {1},
	Pages = {49--56},
	Publisher = {Ecological Society of America},
	Title = {Phenological Properties of Wind- and Insect-Pollinated Prairie Plants},
	Ty = {JOUR},
	Url = {http://www.jstor.org/stable/1936667},
	Volume = {62},
	Year = {1981},
	Bdsk-Url-1 = {http://www.jstor.org/stable/1936667}}

@article{Agrawal:1999bh,
	Author = {Agrawal, Anurag A. and Sharon Y. Strauss and Stout, Michael J.},
	Cr = {Copyright \copyright 1999 Society for the Study of Evolution},
	Date = {1999/08/01},
	Date-Added = {2011-04-24 13:14:31 +0100},
	Date-Modified = {2013-08-23 12:40:08 +0100},
	Isbn = {00143820},
	Journal = {Evolution},
	M1 = {ArticleType: research-article / Full publication date: Aug., 1999 / Copyright {\copyright}1999 Society for the Study of Evolution},
	Month = {08},
	Number = {4},
	Pages = {1093--1104},
	Publisher = {Society for the Study of Evolution},
	Title = {Costs of Induced Responses and Tolerance to Herbivory in Male and Female Fitness Components of Wild Radish},
	Ty = {JOUR},
	Url = {http://www.jstor.org/stable/2640814},
	Volume = {53},
	Year = {1999},
	Bdsk-Url-1 = {http://www.jstor.org/stable/2640814}}

@article{VOLIS:2002ve,
	Author = {Volis, SERGEI and Mendlinger, SAMUEL and Ward, DAVID},
	Date-Added = {2011-04-24 13:06:49 +0100},
	Date-Modified = {2011-09-14 12:53:20 +0100},
	Isbn = {1095-8312},
	Journal = {Biological Journal of the Linnean Society},
	Keywords = {canonical discriminant analysis; ecotype; local adaptation; reaction norm -stress; plant strategy; plasticity},
	M3 = {10.1046/j.1095-8312.2002.00020.x},
	Number = {3},
	Pages = {301--312},
	Publisher = {Blackwell Publishing Ltd},
	Title = {Differentiation in populations of \textit{Hordeum} \textit{spontaneum} \text{K}och along a gradient of environmental productivity and predictability: plasticity in response to water and nutrient stress},
	Ty = {JOUR},
	Url = {http://dx.doi.org/10.1046/j.1095-8312.2002.00020.x},
	Volume = {75},
	Year = {2002},
	Bdsk-Url-1 = {http://dx.doi.org/10.1046/j.1095-8312.2002.00020.x}}

@article{Pigliucci:1995ly,
	Author = {Pigliucci, M. and Whitton, J. and Schlichting, C. D.},
	Date-Added = {2011-04-24 13:03:49 +0100},
	Date-Modified = {2011-04-24 13:04:16 +0100},
	Isbn = {1420-9101},
	Journal = {Journal of Evolutionary Biology},
	Journal1 = {Journal of Evolutionary Biology},
	Keywords = {Arabidopsis thaliana; Phenotypic plasticity; reaction norms; environmental gradients; path analysis},
	M3 = {10.1046/j.1420-9101.1995.8040421.x},
	Number = {4},
	Pages = {421--438},
	Publisher = {Blackwell Science Ltd},
	Title = {Reaction norms of \textit{Arabidopsis}. \text{I}. \text{P}lasticity of characters and correlations across water, nutrient and light gradients},
	Ty = {JOUR},
	Url = {http://dx.doi.org/10.1046/j.1420-9101.1995.8040421.x},
	Volume = {8},
	Year = {1995},
	Bdsk-Url-1 = {http://dx.doi.org/10.1046/j.1420-9101.1995.8040421.x}}

@article{Murren:2006zr,
	Author = {Murren, Courtney J. and Douglass, Larry and Gibson, Amanda and Dudash, Michele R.},
	Cr = {Copyright \copyright 2006 Ecological Society of America},
	Date = {2006/10/01},
	Date-Added = {2011-04-24 13:00:09 +0100},
	Date-Modified = {2013-08-23 12:46:55 +0100},
	Isbn = {00129658},
	Journal = {Ecology},
	M1 = {ArticleType: research-article / Full publication date: Oct., 2006 / Copyright {\copyright}2006 Ecological Society of America},
	Month = {10},
	Number = {10},
	Pages = {2591--2602},
	Publisher = {Ecological Society of America},
	Title = {Individual and Combined Effects of \text{C}a/\text{M}g Ratio and Water on Trait Expression in \textit{Mimulus} \textit{guttatus}},
	Ty = {JOUR},
	Url = {http://www.jstor.org/stable/20069269},
	Volume = {87},
	Year = {2006},
	Bdsk-Url-1 = {http://www.jstor.org/stable/20069269}}

@article{Searcy:1990ys,
	Author = {Searcy, Karen B. and Macnair, Mark R.},
	Cr = {Copyright \copyright 1990 Society for the Study of Evolution},
	Date = {1990/09/01},
	Date-Added = {2011-04-24 12:54:13 +0100},
	Date-Modified = {2013-08-23 12:39:46 +0100},
	Isbn = {00143820},
	Journal = {Evolution},
	M1 = {ArticleType: research-article / Full publication date: Sep., 1990 / Copyright {\copyright}1990 Society for the Study of Evolution},
	Month = {09},
	Number = {6},
	Pages = {1424--1435},
	Publisher = {Society for the Study of Evolution},
	Title = {Differential Seed Production in \textit{Mimulus} \textit{guttatus} in Response to Increasing Concentrations of Copper in the Pistil by Pollen from Copper Tolerant and Sensitive Sources},
	Ty = {JOUR},
	Url = {http://www.jstor.org/stable/2409327},
	Volume = {44},
	Year = {1990},
	Bdsk-Url-1 = {http://www.jstor.org/stable/2409327}}

@article{Ritland:1987vn,
	Author = {Ritland, Kermit and Ganders, Fred R.},
	Cr = {Copyright \copyright 1987 Society for the Study of Evolution},
	Date = {1987/07/01},
	Date-Added = {2011-04-24 12:51:07 +0100},
	Date-Modified = {2015-05-25 21:18:35 +0000},
	Isbn = {00143820},
	Journal = {Evolution},
	M1 = {ArticleType: research-article / Full publication date: Jul., 1987 / Copyright {\copyright}1987 Society for the Study of Evolution},
	Month = {07},
	Number = {4},
	Pages = {760--771},
	Publisher = {Society for the Study of Evolution},
	Title = {Covariation of Selfing Rates with Parental Gene Fixation Indices Within Populations of \textit{Mimulus guttatus}},
	Ty = {JOUR},
	Url = {http://www.jstor.org/stable/2408886},
	Volume = {41},
	Year = {1987},
	Bdsk-Url-1 = {http://www.jstor.org/stable/2408886}}

@article{Fowler:2002kx,
	Author = {Fowler, Kevin and Whitlock, Michael C.},
	Cr = {Copyright \copyright 2002 The Royal Society},
	Date = {2002/04/07},
	Date-Added = {2011-04-24 12:23:04 +0100},
	Date-Modified = {2015-05-26 21:49:44 +0000},
	Isbn = {09628452},
	Journal = {Proceedings of the Royal Society B},
	M1 = {ArticleType: research-article / Full publication date: Apr. 7, 2002 / Copyright {\copyright}2002 The Royal Society},
	Month = {04},
	Number = {1492},
	Pages = {677--683},
	Publisher = {The Royal Society},
	Title = {Environmental Stress, Inbreeding, and the Nature of Phenotypic and Genetic Variance in \textit{Drosophila} \textit{melanogaster}},
	Ty = {JOUR},
	Url = {http://www.jstor.org/stable/3068198},
	Volume = {269},
	Year = {2002},
	Bdsk-Url-1 = {http://www.jstor.org/stable/3068198}}

@article{Epinat:2009uq,
	Author = {Epinat, Guillaume and Lenormand, Thomas},
	Date-Added = {2011-04-24 12:16:07 +0100},
	Date-Modified = {2011-04-24 12:16:07 +0100},
	Isbn = {1558-5646},
	Journal = {Evolution},
	Keywords = {Dominance; local adaptation; mating system; modifier; multilocus; speciation},
	M3 = {10.1111/j.1558-5646.2009.00700.x},
	Number = {8},
	Pages = {2047--2060},
	Publisher = {Blackwell Publishing Inc},
	Title = {THE EVOLUTION OF ASSORTATIVE MATING AND SELFING WITH IN- AND OUTBREEDING DEPRESSION},
	Ty = {JOUR},
	Url = {http://dx.doi.org/10.1111/j.1558-5646.2009.00700.x},
	Volume = {63},
	Year = {2009},
	Bdsk-Url-1 = {http://dx.doi.org/10.1111/j.1558-5646.2009.00700.x}}

@article{Dickinson:1973fk,
	Author = {Dickinson, Heather and Antonovics, Janis},
	Cr = {Copyright \copyright 1973 The University of Chicago Press},
	Date = {1973/03/01},
	Date-Added = {2011-04-24 12:13:39 +0100},
	Date-Modified = {2013-08-23 12:34:52 +0100},
	Isbn = {00030147},
	Journal = {The American Naturalist},
	M1 = {ArticleType: research-article / Full publication date: Mar. - Apr., 1973 / Copyright {\copyright}1973 The University of Chicago Press},
	Month = {03},
	Number = {954},
	Pages = {256--274},
	Publisher = {The University of Chicago Press for The American Society of Naturalists},
	Title = {Theoretical Considerations of Sympatric Divergence},
	Ty = {JOUR},
	Url = {http://www.jstor.org/stable/2459797},
	Volume = {107},
	Year = {1973},
	Bdsk-Url-1 = {http://www.jstor.org/stable/2459797}}

@article{SarahP.Otto08012008,
	Abstract = {A long-standing goal in evolutionary biology is to identify the conditions that promote the evolution of reproductive isolation and speciation. The factors promoting sympatric speciation have been of particular interest, both because it is notoriously difficult to prove empirically and because theoretical models have generated conflicting results, depending on the assumptions made. Here, we analyze the conditions under which selection favors the evolution of assortative mating, thereby reducing gene flow between sympatric groups, using a general model of selection, which allows fitness to be frequency dependent. Our analytical results are based on a two-locus diploid model, with one locus altering the trait under selection and the other locus controlling the strength of assortment (a "one-allele" model). Examining both equilibrium and nonequilibrium scenarios, we demonstrate that whenever heterozygotes are less fit, on average, than homozygotes at the trait locus, indirect selection for assortative mating is generated. While costs of assortative mating hinder the evolution of reproductive isolation, they do not prevent it unless they are sufficiently great. Assortative mating that arises because individuals mate within groups (formed in time or space) is most conducive to the evolution of complete assortative mating from random mating. Assortative mating based on female preferences is more restrictive, because the resulting sexual selection can lead to loss of the trait polymorphism and cause the relative fitness of heterozygotes to rise above homozygotes, eliminating the force favoring assortment. When assortative mating is already prevalent, however, sexual selection can itself cause low heterozygous fitness, promoting the evolution of complete reproductive isolation (akin to "reinforcement") regardless of the form of natural selection.
},
	Author = {Otto, Sarah P. and Servedio, Maria R. and Nuismer, Scott L.},
	Date-Added = {2011-04-24 12:11:54 +0100},
	Date-Modified = {2011-04-24 12:11:54 +0100},
	Doi = {10.1534/genetics.107.084418},
	Eprint = {http://www.genetics.org/cgi/reprint/179/4/2091.pdf},
	Journal = {Genetics},
	Number = {4},
	Pages = {2091-2112},
	Title = {Frequency-Dependent Selection and the Evolution of Assortative Mating},
	Url = {http://www.genetics.org/cgi/content/abstract/179/4/2091},
	Volume = {179},
	Year = {2008},
	Bdsk-Url-1 = {http://www.genetics.org/cgi/content/abstract/179/4/2091},
	Bdsk-Url-2 = {http://dx.doi.org/10.1534/genetics.107.084418}}

@article{Antonovics2006,
	Author = {Antonovics, J},
	Date-Added = {2011-04-24 12:08:36 +0100},
	Date-Modified = {2011-04-24 16:40:28 +0100},
	Journal = {Heredity},
	Number = {1},
	Pages = {33 - 37},
	Title = {Evolution in closely adjacent plant populations \text{X}: long-term persistence of prereproductive isolation at a mine boundary},
	Volume = {97},
	Year = {2006}}

@article{DoebDiek2003,
	Author = {Doebeli, Michael and Dieckmann, Ulf},
	Date-Added = {2011-04-24 12:05:50 +0100},
	Date-Modified = {2015-05-26 21:46:49 +0000},
	Journal = {Nature},
	Pages = {259 - 264},
	Title = {Speciation along environmental gradients},
	Volume = {421},
	Year = {2003}}

@article{Ritland:1989uq,
	Author = {Ritland, Carol and Ritland, Kermit},
	Cr = {Copyright \copyright 1989 Botanical Society of America},
	Date = {1989/12/01},
	Date-Added = {2011-04-22 12:36:52 +0100},
	Date-Modified = {2013-08-23 12:39:09 +0100},
	Isbn = {00029122},
	Journal = {American Journal of Botany},
	M1 = {ArticleType: research-article / Full publication date: Dec., 1989 / Copyright {\copyright}1989 Botanical Society of America},
	Month = {12},
	Number = {12},
	Pages = {1731--1739},
	Publisher = {Botanical Society of America},
	Title = {Variation of Sex Allocation Among Eight Taxa of the \textit{Mimulus} \textit{guttatus} Species Complex (\text{S}crophulariaceae)},
	Ty = {JOUR},
	Url = {http://www.jstor.org/stable/2444472},
	Volume = {76},
	Year = {1989},
	Bdsk-Url-1 = {http://www.jstor.org/stable/2444472}}

@article{Jimenez-Ambriz:2007fj,
	Author = {Jim{\'e}nez-Ambriz, Georgina and Petit, Christophe and Bourri{\'e}, Isabelle and Dubois, Sophie and Olivieri, Isabelle and Ronce, Oph{\'e}lie},
	Date-Added = {2011-04-21 12:20:42 +0100},
	Date-Modified = {2011-04-24 13:12:34 +0100},
	Isbn = {1469-8137},
	Journal = {New Phytologist},
	Keywords = {ecotypes; FST and QST; heavy metal tolerance; life history; local adaptation; microsatellites; phenotypic plasticity; Thlaspi caerulescens},
	M3 = {10.1111/j.1469-8137.2006.01923.x},
	Number = {1},
	Pages = {199--215},
	Publisher = {Blackwell Publishing Ltd},
	Title = {Life history variation in the heavy metal tolerant plant \textit{Thlaspi} \textit{caerulescens} growing in a network of contaminated and noncontaminated sites in southern \text{F}rance: role of gene flow, selection and phenotypic plasticity},
	Ty = {JOUR},
	Url = {http://dx.doi.org/10.1111/j.1469-8137.2006.01923.x},
	Volume = {173},
	Year = {2007},
	Bdsk-Url-1 = {http://dx.doi.org/10.1111/j.1469-8137.2006.01923.x}}

@article{Stanton:2000qy,
	Author = {Stanton, M. L. and Roy, B. A. and Thiede, D. A.},
	Date-Added = {2011-04-21 11:01:25 +0100},
	Date-Modified = {2015-06-01 21:24:10 +0000},
	Isbn = {1558-5646},
	Journal = {Evolution},
	Keywords = {Adaptation; C-S-R model; environmental stress; flowering time; life-history evolution; phenotypic selection; selection experiment; Sinapis arvensis; stress avoidance; stress tolerance},
	M3 = {10.1111/j.0014-3820.2000.tb00011.x},
	Number = {1},
	Pages = {93--111},
	Publisher = {Blackwell Publishing Ltd},
	Title = {EVOLUTION IN STRESSFUL ENVIRONMENTS. \text{I}. \text{Phenotypic} VARIABILITY, PHENOTYPIC SELECTION, AND RESPONSE TO SELECTION IN FIVE DISTINCT ENVIRONMENTAL STRESSES},
	Ty = {JOUR},
	Url = {http://dx.doi.org/10.1111/j.0014-3820.2000.tb00011.x},
	Volume = {54},
	Year = {2000},
	Bdsk-Url-1 = {http://dx.doi.org/10.1111/j.0014-3820.2000.tb00011.x}}

@article{Savolainen:2006lr,
	Author = {Savolainen, Vincent and Anstett, Marie-Charlotte and Lexer, Christian and Hutton, Ian and Clarkson, James J. and Norup, Maria V. and Powell, Martyn P. and Springate, David and Salamin, Nicolas and Baker, William J.},
	Date-Added = {2011-04-21 09:49:49 +0100},
	Date-Modified = {2011-04-21 09:51:34 +0100},
	Journal = {Nature},
	Pages = {210 - 213},
	Title = {Sympatric speciation in palms on an oceanic island},
	Volume = {441},
	Year = {2006}}

@article{Kirkpatrick:1997vn,
	Author = {Kirkpatrick, Mark and Barton, N. H.},
	Cr = {Copyright \copyright 1997 The University of Chicago Press},
	Date = {1997/07/01},
	Date-Added = {2011-04-20 22:03:38 +0100},
	Date-Modified = {2013-08-23 12:34:14 +0100},
	Isbn = {00030147},
	Journal = {The American Naturalist},
	M1 = {ArticleType: research-article / Full publication date: July 1997 / Copyright {\copyright}1997 The University of Chicago Press},
	Month = {07},
	Number = {1},
	Pages = {1--23},
	Publisher = {The University of Chicago Press for The American Society of Naturalists},
	Title = {Evolution of a Species' Range},
	Ty = {JOUR},
	Url = {http://www.jstor.org/stable/10.1086/286054},
	Volume = {150},
	Year = {1997},
	Bdsk-Url-1 = {http://www.jstor.org/stable/10.1086/286054}}

@article{Hadfield2010,
	Author = {Jarrod Hadfield},
	Date-Added = {2011-04-20 22:01:53 +0100},
	Date-Modified = {2011-04-24 16:42:30 +0100},
	Journal = {Journal of Statistical Software},
	Number = {2},
	Pages = {1-22},
	Title = {\text{MCMC} \text{M}ethods for Multi-Response Generalized Linear Mixed Models: The \text{MCMCglmm} \text{R} Package},
	Volume = {33},
	Year = {2010}}

@article{Matesanz:2010uq,
	Author = {Matesanz, Silvia and Gianoli, Ernesto and Valladares, Fernando},
	Date-Added = {2011-04-20 16:03:41 +0100},
	Date-Modified = {2011-04-20 16:03:41 +0100},
	Isbn = {1749-6632},
	Journal = {Annals of the New York Academy of Sciences},
	Keywords = {global change; phenotypic plasticity; natural selection; invasive plants, adaptive; constraints; novel environment},
	M3 = {10.1111/j.1749-6632.2010.05704.x},
	Number = {1},
	Pages = {35--55},
	Publisher = {Blackwell Publishing Inc},
	Title = {Global change and the evolution of phenotypic plasticity in plants},
	Ty = {JOUR},
	Url = {http://dx.doi.org/10.1111/j.1749-6632.2010.05704.x},
	Volume = {1206},
	Year = {2010},
	Bdsk-Url-1 = {http://dx.doi.org/10.1111/j.1749-6632.2010.05704.x}}

@article{Levin:2010fk,
	Author = {Levin, Donald A.},
	Date-Added = {2011-04-20 15:58:32 +0100},
	Date-Modified = {2011-04-20 15:58:32 +0100},
	Isbn = {1365-2745},
	Journal = {Journal of Ecology},
	Keywords = {adaptation; ecological divergence; marginal habitats; niche shifts; phenotypic plasticity; reproductive ecology; reproductive isolation; self-compatibility; speciation},
	M3 = {10.1111/j.1365-2745.2010.01715.x},
	Number = {6},
	Pages = {1276--1283},
	Publisher = {Blackwell Publishing Ltd},
	Title = {Environment-enhanced self-fertilization: implications for niche shifts in adjacent populations},
	Ty = {JOUR},
	Url = {http://dx.doi.org/10.1111/j.1365-2745.2010.01715.x},
	Volume = {98},
	Year = {2010},
	Bdsk-Url-1 = {http://dx.doi.org/10.1111/j.1365-2745.2010.01715.x}}

@article{GAVRILETS:2007kl,
	Author = {Gavrilets, Sergey and Vose, Aaron},
	Date-Added = {2011-04-20 15:41:51 +0100},
	Date-Modified = {2015-06-01 21:19:41 +0000},
	Isbn = {1365-294X},
	Journal = {Molecular Ecology},
	Keywords = {ecological; mathematical; model; parapatric; speciation; sympatric},
	M3 = {10.1111/j.1365-294X.2007.03304.x},
	Number = {14},
	Pages = {2910--2921},
	Publisher = {Blackwell Publishing Ltd},
	Title = {Case studies and mathematical models of ecological speciation. 2. \text{Palms} on an oceanic island},
	Ty = {JOUR},
	Url = {http://dx.doi.org/10.1111/j.1365-294X.2007.03304.x},
	Volume = {16},
	Year = {2007},
	Bdsk-Url-1 = {http://dx.doi.org/10.1111/j.1365-294X.2007.03304.x}}

@article{Stam:1983fu,
	Author = {Stam, P},
	Date-Added = {2011-04-20 15:36:35 +0100},
	Date-Modified = {2011-04-20 15:37:24 +0100},
	Journal = {Heredity},
	Number = {2},
	Pages = {105 - 118},
	Title = {The evolution of reproductive isolation in closely adjacent plant populations through differential flowering time},
	Volume = {50},
	Year = {1983}}

@article{Hall:2006pb,
	Author = {Hall, Megan C. and Willis, John H.},
	Date-Added = {2011-04-20 15:08:11 +0100},
	Date-Modified = {2015-05-25 21:22:08 +0000},
	Isbn = {1558-5646},
	Journal = {Evolution},
	Keywords = {Divergent natural selection; ecological speciation; flowering time; life-history divergence; local adaptation.},
	M3 = {10.1111/j.0014-3820.2006.tb01882.x},
	Number = {12},
	Pages = {2466--2477},
	Publisher = {Blackwell Publishing Ltd},
	Title = {DIVERGENT SELECTION ON FLOWERING TIME CONTRIBUTES TO LOCAL ADAPTATION IN \textit{Mimulus guttatus} POPULATIONS},
	Ty = {JOUR},
	Url = {http://dx.doi.org/10.1111/j.0014-3820.2006.tb01882.x},
	Volume = {60},
	Year = {2006},
	Bdsk-Url-1 = {http://dx.doi.org/10.1111/j.0014-3820.2006.tb01882.x}}

@article{Pfennig:2010la,
	Author = {Pfennig, David W. and Wund, Matthew A. and Snell-Rood, Emilie C. and Cruickshank, Tami and Schlichting, Carl D. and Moczek, Armin P.},
	Date = {2010/8//},
	Date-Added = {2011-04-20 15:03:12 +0100},
	Date-Modified = {2011-04-20 15:03:12 +0100},
	Isbn = {0169-5347},
	Journal = {Trends in Ecology \& Evolution},
	M3 = {doi: DOI: 10.1016/j.tree.2010.05.006},
	Month = {8},
	Number = {8},
	Pages = {459--467},
	Title = {Phenotypic plasticity's impacts on diversification and speciation},
	Ty = {JOUR},
	Url = {http://www.sciencedirect.com/science/article/B6VJ1-509WCVB-2/2/8e20432fa2a01bfc6e43f8efb14b2b67},
	Volume = {25},
	Year = {2010},
	Bdsk-Url-1 = {http://www.sciencedirect.com/science/article/B6VJ1-509WCVB-2/2/8e20432fa2a01bfc6e43f8efb14b2b67}}

@article{Levin:2009fy,
	Author = {Levin, Donald A.},
	Date-Added = {2011-04-20 15:00:45 +0100},
	Date-Modified = {2011-04-20 15:00:45 +0100},
	Isbn = {1469-8137},
	Journal = {New Phytologist},
	Keywords = {assortative mating; ecological divergence; niche shift; phenotypic plasticity; speciation},
	M3 = {10.1111/j.1469-8137.2009.02889.x},
	Number = {3},
	Pages = {661--666},
	Publisher = {Blackwell Publishing Ltd},
	Title = {Flowering-time plasticity facilitates niche shifts in adjacent populations},
	Ty = {JOUR},
	Url = {http://dx.doi.org/10.1111/j.1469-8137.2009.02889.x},
	Volume = {183},
	Year = {2009},
	Bdsk-Url-1 = {http://dx.doi.org/10.1111/j.1469-8137.2009.02889.x}}

@article{HENDRY:2005th,
	Author = {Hendry, Andrew P. and Day, Troy},
	Date-Added = {2011-04-20 14:59:22 +0100},
	Date-Modified = {2011-04-21 16:25:09 +0100},
	Isbn = {1365-294X},
	Journal = {Molecular Ecology},
	Keywords = {assortative mating; breeding time; gene flow; migration; phenology; temporal isolation},
	M3 = {10.1111/j.1365-294X.2005.02480.x},
	Number = {4},
	Pages = {901--916},
	Publisher = {Blackwell Science Ltd},
	Title = {Population structure attributable to reproductive time: isolation by time and adaptation by time},
	Ty = {JOUR},
	Url = {http://dx.doi.org/10.1111/j.1365-294X.2005.02480.x},
	Volume = {14},
	Year = {2005},
	Bdsk-Url-1 = {http://dx.doi.org/10.1111/j.1365-294X.2005.02480.x}}

@book{CoyneOrr,
	Author = {J. A. Coyne and H. A. Orr},
	Date-Added = {2011-04-20 14:57:01 +0100},
	Date-Modified = {2011-04-20 14:58:12 +0100},
	Publisher = {Sinauer Associates, Sunderland, MA},
	Title = {Speciation},
	Year = {2004}}

@article{Ramsey:2003sp,
	Author = {Ramsey, Justin and Bradshaw, H. D. and Schemske, Douglas W.},
	Date-Added = {2011-04-20 14:55:52 +0100},
	Date-Modified = {2011-04-20 14:55:52 +0100},
	Isbn = {1558-5646},
	Journal = {Evolution},
	Keywords = {Ecological isolation; hybridization; Mimulus; pollen competition; pollinator isolation; reproductive isolation; speciation},
	M3 = {10.1111/j.0014-3820.2003.tb00360.x},
	Number = {7},
	Pages = {1520--1534},
	Publisher = {Blackwell Publishing Ltd},
	Title = {COMPONENTS OF REPRODUCTIVE ISOLATION BETWEEN THE MONKEYFLOWERS MIMULUS LEWISII AND M. CARDINALIS (PHRYMACEAE)},
	Ty = {JOUR},
	Url = {http://dx.doi.org/10.1111/j.0014-3820.2003.tb00360.x},
	Volume = {57},
	Year = {2003},
	Bdsk-Url-1 = {http://dx.doi.org/10.1111/j.0014-3820.2003.tb00360.x}}

@article{Lenormand:2002dp,
	Author = {Lenormand, Thomas},
	Date = {2002/4/1/},
	Date-Added = {2011-04-20 14:54:19 +0100},
	Date-Modified = {2011-04-20 14:54:19 +0100},
	Day = {1},
	Isbn = {0169-5347},
	Journal = {Trends in Ecology \& Evolution},
	Keywords = {local adaptation; gene swamping; migration rescue; migration meltdown; gene flow; natural selection},
	M3 = {doi: DOI: 10.1016/S0169-5347(02)02497-7},
	Month = {4},
	Number = {4},
	Pages = {183--189},
	Title = {Gene flow and the limits to natural selection},
	Ty = {JOUR},
	Url = {http://www.sciencedirect.com/science/article/B6VJ1-45BCHTS-G/2/815bb21b2179c1f813f44cc1e5f3785a},
	Volume = {17},
	Year = {2002},
	Bdsk-Url-1 = {http://www.sciencedirect.com/science/article/B6VJ1-45BCHTS-G/2/815bb21b2179c1f813f44cc1e5f3785a}}

@article{Harano:2010ai,
	Author = {Harano, Tomohiro and Okada, Kensuke and Nakayama, Satoshi and Miyatake, Takahisa and Hosken, David J.},
	Date = {2010/11/23/},
	Date-Added = {2011-04-20 14:52:31 +0100},
	Date-Modified = {2011-04-20 14:52:31 +0100},
	Day = {23},
	Isbn = {0960-9822},
	Journal = {Current Biology},
	M3 = {doi: DOI: 10.1016/j.cub.2010.10.023},
	Month = {11},
	Number = {22},
	Pages = {2036--2039},
	Title = {Intralocus Sexual Conflict Unresolved by Sex-Limited Trait Expression},
	Ty = {JOUR},
	Url = {http://www.sciencedirect.com/science/article/B6VRT-51D0G1V-4/2/bb068b490e6c11036751e9ae18e01c17},
	Volume = {20},
	Year = {2010},
	Bdsk-Url-1 = {http://www.sciencedirect.com/science/article/B6VRT-51D0G1V-4/2/bb068b490e6c11036751e9ae18e01c17}}

@article{Pischedda:2006qe,
	Abstract = { <p>Hemiclonal analysis of<italic>Drosophila melanogaster</italic> reveals that high-fitness males produce low-fitness daughters and high-fitness mothers produce low-fitness sons, with implications for models of sexual selection.</p> },
	Author = {Pischedda, Alison and Chippindale, Adam K},
	Date = {2006/10/24},
	Date-Added = {2011-04-20 14:50:49 +0100},
	Date-Modified = {2011-04-20 14:50:49 +0100},
	Journal = {PLoS Biol},
	Journal1 = {PLoS Biol},
	Month = {10},
	Number = {11},
	Pages = {e356--},
	Publisher = {Public Library of Science},
	Title = {Intralocus Sexual Conflict Diminishes the Benefits of Sexual Selection},
	Ty = {JOUR},
	Url = {http://dx.doi.org/10.1371%2Fjournal.pbio.0040356},
	Volume = {4},
	Year = {2006},
	Bdsk-Url-1 = {http://dx.doi.org/10.1371/journal.pbio.0040356}}

@article{Charlesworth:2005wd,
	Author = {Charlesworth, D and Charlesworth, B and Marais, G},
	Date-Added = {2011-04-20 14:45:02 +0100},
	Date-Modified = {2011-04-20 14:45:56 +0100},
	Journal = {Heredity},
	Pages = {118 - 128},
	Title = {Steps in the evolution of heteromorphic sex chromosomes},
	Volume = {95},
	Year = {2005}}

@article{Vicoso:2009cr,
	Author = {Vicoso, Beatriz and Charlesworth, Brian},
	Date-Added = {2011-04-20 14:43:59 +0100},
	Date-Modified = {2011-04-20 14:43:59 +0100},
	Isbn = {1558-5646},
	Journal = {Evolution},
	Keywords = {Effective population size; faster-X effect; mutation; selection},
	M3 = {10.1111/j.1558-5646.2009.00719.x},
	Number = {9},
	Pages = {2413--2426},
	Publisher = {Blackwell Publishing Inc},
	Title = {EFFECTIVE POPULATION SIZE AND THE FASTER-X EFFECT: AN EXTENDED MODEL},
	Ty = {JOUR},
	Url = {http://dx.doi.org/10.1111/j.1558-5646.2009.00719.x},
	Volume = {63},
	Year = {2009},
	Bdsk-Url-1 = {http://dx.doi.org/10.1111/j.1558-5646.2009.00719.x}}

@article{Vicoso:2006dq,
	Author = {Vicoso, Beatriz and Charlesworth, Brian},
	Date-Added = {2011-04-20 14:40:58 +0100},
	Date-Modified = {2011-04-20 14:42:33 +0100},
	Journal = {Nature Reviews Genetics},
	Pages = {645 - 653},
	Title = {Evolution on the X chromosome: unusual patterns and processes},
	Volume = {7},
	Year = {2006}}

@incollection{DawsonGeber,
	Author = {Dawson, T. E. and M. A. Geber},
	Booktitle = {Sexual dimorphism in flowering plants},
	Date-Added = {2011-04-20 14:36:42 +0100},
	Date-Modified = {2011-04-21 16:16:21 +0100},
	Editor = {M. A. Geber and T. E. Dawson and L. F. Delph},
	Pages = {175-215},
	Publisher = {Springer-Verlag, Berlin},
	Title = {Dimorphism in physiology and morphology},
	Year = {1998}}

@article{Delph:2010lq,
	Author = {Delph, Lynda F. and Arntz, A. Michele and Scotti-Saintagne, Caroline and Scotti, Ivan},
	Date-Added = {2011-04-20 14:15:26 +0100},
	Date-Modified = {2011-04-20 14:15:26 +0100},
	Isbn = {1558-5646},
	Journal = {Evolution},
	Keywords = {Artificial selection; genetic correlations; linkage map; sex-specific expression; sexual conflict},
	M3 = {10.1111/j.1558-5646.2010.01048.x},
	Number = {10},
	Pages = {2873--2886},
	Publisher = {Blackwell Publishing Inc},
	Title = {THE GENOMIC ARCHITECTURE OF SEXUAL DIMORPHISM IN THE DIOECIOUS PLANT SILENE LATIFOLIA},
	Ty = {JOUR},
	Url = {http://dx.doi.org/10.1111/j.1558-5646.2010.01048.x},
	Volume = {64},
	Year = {2010},
	Bdsk-Url-1 = {http://dx.doi.org/10.1111/j.1558-5646.2010.01048.x}}

@article{Rice:1984pd,
	Annote = {An analytical model was used to explore the effect of X-linkage on the evolution of sexual dimorphism. The model examined the requisite conditions for increase when rare, and the equilibrium frequency of genes that produce a "sexually-antagonistic" phenotype, i.e., a phenotype that is selectively favored in one sex but disfavored in the other sex. A simulation model was used to examine the evolution of sex-limited modifier genes that restrict the expression of sexually-antagonistic genes in the sex where they are selected against. The conclusion from this analysis is that sex chromosomes facilitate the evolution of sexual dimorphism and that X-linked genes have a predominant role in coding for sexually dimorphic traits.},
	Author = {Rice, William R.},
	Cr = {Copyright \copyright 1984 Society for the Study of Evolution},
	Date = {1984/07/01},
	Date-Added = {2011-04-20 14:11:47 +0100},
	Date-Modified = {2011-04-20 14:11:47 +0100},
	Isbn = {00143820},
	Journal = {Evolution},
	M1 = {ArticleType: research-article / Full publication date: Jul., 1984 / Copyright {\copyright}1984 Society for the Study of Evolution},
	Month = {07},
	Number = {4},
	Pages = {735--742},
	Publisher = {Society for the Study of Evolution},
	Title = {Sex Chromosomes and the Evolution of Sexual Dimorphism},
	Ty = {JOUR},
	Url = {http://www.jstor.org/stable/2408385},
	Volume = {38},
	Year = {1984},
	Bdsk-Url-1 = {http://www.jstor.org/stable/2408385}}

@article{Renner:1995ul,
	Annote = {Considerable effort has been spent documenting correlations between dioecy and various ecological and morphological traits for the purpose of testing hypotheses about conditions that favor dioecy. The data analyzed in these studies, with few exceptions, come from local floras, within which it was possible to contrast the subsets of dioecious and nondioecious taxa with regard to the traits in question. However, if there is a strong phylogenetic component to the presence or absence of dioecy, regional sampling may result in spurious associations. Here, we report results of a categorical multivariate analysis of the strengths of various associations of dioecy with other traits over all flowering plants. Families were scored for presence of absence of monoecy or dioecy, systematic position, numbers of species and genera, growth forms, modes of pollination and dispersal, geographic distribution, and trophic status. Seven percent of angiosperm genera (959 of 13,500) contain at least some dioecious species, and ≈6{\%} of angiosperm species (14,620 of 240,000) are dioecious. The most consistent associations in the data set relate the presence of dioecy to monoecy, wind or water pollination, and climbing growth. At both the family and the genus level, insect pollination is underrepresented among dioecious plants. At the family level, a positive correlation between dioecy and woody growth results primarily from the association between dioecy and climbing growth (whether woody or herbaceous) because neither the tree nor the shrub growth forms alone are consistently correlated with a family's tendency to include dioecious members. Dioecy appears to have evolved most frequently via monoecy, perhaps through divergent adjustments of floral sex ratios between individual plants. Monoecy itself is related to abiotic pollination and climbing growth as revealed by multivariate analysis. Dioecy and monoecy are concentrated in the less advanced superorders of Thorne (1992) and subclasses of Cronquist (1988). The frequency of dioecy found in a local flora therefore reflects the level of dioecy in its particular pool of families as much as, or more than, local selective factors. The positive associations of dioecy with abiotic pollination and monoecy are related to floral developmental and morphological attributes, as is the negative association with bird and bat pollination; the positive association of dioecy with climbing growth is tentatively explained in terms of differential selection for optimal resource allocation to sexual function. If rapid upward growth is at a premium in climbers and if fruit set at least temporarily inhibits growth or requires the production of thicker, more slowly growing stems to support heavy fruits, it might be advantageous to postpone femaleness. If the effect is strong, this may favor male plants.},
	Author = {Renner, Susanne S. and Ricklefs, Robert E.},
	Cr = {Copyright \copyright 1995 Botanical Society of America},
	Date = {1995/05/01},
	Date-Added = {2011-04-20 14:10:19 +0100},
	Date-Modified = {2011-04-20 14:10:19 +0100},
	Isbn = {00029122},
	Journal = {American Journal of Botany},
	M1 = {ArticleType: research-article / Full publication date: May, 1995 / Copyright {\copyright}1995 Botanical Society of America},
	Month = {05},
	Number = {5},
	Pages = {596--606},
	Publisher = {Botanical Society of America},
	Title = {Dioecy and Its Correlates in the Flowering Plants},
	Ty = {JOUR},
	Url = {http://www.jstor.org/stable/2445418},
	Volume = {82},
	Year = {1995},
	Bdsk-Url-1 = {http://www.jstor.org/stable/2445418}}

@article{Holsinger:1986gf,
	Annote = {Intermediate rates of self-fertilization can be evolutionarily stable when the progeny of self-fertilization events are less successful migrants than those of outcrossing events, unless self-fertilization reduces an individual's contribution to the pollen pool by an amount equal to the rate at which it self-fertilizes. This result holds regardless of whether pollen or diaspores are more widely dispersed. The differential migration of selfed and outcrossed progeny may be a result of differential establishment with comparable rates of dispersal, or it may be a result of differential dispersal rates. In the first case, detailed predictions concerning the evolutionarily stable selfing rate can be made. In the second case, only qualitative predictions are possible in the absence of specific assumptions about how the migration rate is affected by the average selfing rate in each subpopulation.},
	Author = {Holsinger, Kent E.},
	Cr = {Copyright \copyright 1986 Society for the Study of Evolution},
	Date = {1986/03/01},
	Date-Added = {2011-04-20 12:44:32 +0100},
	Date-Modified = {2011-04-20 12:44:32 +0100},
	Isbn = {00143820},
	Journal = {Evolution},
	M1 = {ArticleType: research-article / Full publication date: Mar., 1986 / Copyright {\copyright}1986 Society for the Study of Evolution},
	Month = {03},
	Number = {2},
	Pages = {405--413},
	Publisher = {Society for the Study of Evolution},
	Title = {Dispersal and Plant Mating Systems: The Evolution of Self-Fertilization in Subdivided Populations},
	Ty = {JOUR},
	Url = {http://www.jstor.org/stable/2408818},
	Volume = {40},
	Year = {1986},
	Bdsk-Url-1 = {http://www.jstor.org/stable/2408818}}

@article{EVO:EVO1059,
	Author = {Cheptou, Pierre-Olivier and Schoen, Daniel J.},
	Date-Added = {2011-04-20 12:41:54 +0100},
	Date-Modified = {2011-04-20 12:41:54 +0100},
	Doi = {10.1111/j.0014-3820.2002.tb01416.x},
	Issn = {1558-5646},
	Journal = {Evolution},
	Keywords = {Negative feedback, selfing, stochastic environment},
	Number = {5},
	Pages = {1059--1062},
	Publisher = {Blackwell Publishing Ltd},
	Title = {THE COST OF FLUCTUATING INBREEDING DEPRESSION},
	Url = {http://dx.doi.org/10.1111/j.0014-3820.2002.tb01416.x},
	Volume = {56},
	Year = {2002},
	Bdsk-Url-1 = {http://dx.doi.org/10.1111/j.0014-3820.2002.tb01416.x}}

@article{Cheptou07062002,
	Abstract = {The evolution of selfing in hermaphrodites has been studied to reveal the demographic conditions that lead to intermediate selfing rates. Using a demographic model based on Ricker--type density regulation, we assume first that, independent of population density, inbred individuals survive less well than outbred individuals and second, that inbred and outbred individuals differ in their competitive abilities in density--regulated populations. The evolution of selfing, driven by inbreeding depression and the cost of outcrossing, is then analysed for three fundamentally different demographic scenarios: stable population densities, deterministically varying population densities (resulting from cyclical or chaotic population dynamics) and stochastic fluctuations of carrying capacities (resulting from environmental noise). We show that even under stable demographic conditions evolutionary outcomes are not confined to either complete selfing or full outcrossing. Instead, intermediate selfing rates arise under a wide range of conditions, depending on the nature of competitive interactions between inbred and outbred individuals. We also explore the evolution of selfing under deterministic and stochastic density fluctuations to demonstrate that such environmental conditions can evolutionarily stabilize intermediate selfing rates. This is the first study, to our knowledge, to consider in detail the effect of density regulation on the evolution of selfing rates.},
	Author = {Cheptou, P. O. and Dieckmann, U.},
	Date-Added = {2011-04-20 12:39:48 +0100},
	Date-Modified = {2011-04-20 12:39:48 +0100},
	Doi = {10.1098/rspb.2002.1997},
	Eprint = {http://rspb.royalsocietypublishing.org/content/269/1496/1177.full.pdf+html},
	Journal = {Proceedings of the Royal Society of London. Series B: Biological Sciences},
	Number = {1496},
	Pages = {1177-1186},
	Title = {The evolution of self-fertilization in density-regulated populations},
	Url = {http://rspb.royalsocietypublishing.org/content/269/1496/1177.abstract},
	Volume = {269},
	Year = {2002},
	Bdsk-Url-1 = {http://rspb.royalsocietypublishing.org/content/269/1496/1177.abstract},
	Bdsk-Url-2 = {http://dx.doi.org/10.1098/rspb.2002.1997}}

@article{Armbruster:2005mz,
	Author = {Armbruster, P and Reed, D H},
	Date-Added = {2011-04-20 12:35:18 +0100},
	Date-Modified = {2011-04-20 12:37:34 +0100},
	Journal = {Heredity},
	Pages = {235 - 242},
	Title = {Inbreeding depression in benign and stressful environments},
	Volume = {95},
	Year = {2005}}

@article{Nagylaki:1976zr,
	Author = {Nagylaki, Thomas},
	Date = {1976/5/7/},
	Date-Added = {2011-04-20 12:10:25 +0100},
	Date-Modified = {2011-04-20 12:10:25 +0100},
	Day = {7},
	Isbn = {0022-5193},
	Journal = {Journal of Theoretical Biology},
	M3 = {doi: DOI: 10.1016/0022-5193(76)90138-7},
	Month = {5},
	Number = {1},
	Pages = {55--58},
	Title = {A model for the evolution of self-fertilization and vegetative reproduction},
	Ty = {JOUR},
	Url = {http://www.sciencedirect.com/science/article/B6WMD-4F1Y9M7-HR/2/d2dde40294b71c90d717e07341df7dca},
	Volume = {58},
	Year = {1976},
	Bdsk-Url-1 = {http://www.sciencedirect.com/science/article/B6WMD-4F1Y9M7-HR/2/d2dde40294b71c90d717e07341df7dca}}

@book{Darwin1876,
	Author = {Darwin, Charles R.},
	Date-Added = {2011-04-20 12:01:30 +0100},
	Date-Modified = {2011-04-20 12:03:15 +0100},
	Publisher = {John Murray, London},
	Title = {The Effects of Cross and Self-Fertilization in the Vegetable Kingdom},
	Year = {1876}}

@book{Darwin1877,
	Author = {Darwin, Charles},
	Date-Added = {2011-04-20 11:59:35 +0100},
	Date-Modified = {2011-04-20 12:00:23 +0100},
	Publisher = {J Murray, London},
	Title = {The different forms of flowers on plants of the same species},
	Year = {1877}}

@book{Stebbins1974,
	Author = {Stebbins, G. Ledyard},
	Date-Added = {2011-04-20 11:55:33 +0100},
	Date-Modified = {2011-04-20 11:57:11 +0100},
	Publisher = {Belknap, Harvard University Press,Cambridge, MA},
	Title = {Flowering plants: evolution above the species level},
	Year = {1974}}

@article{RobW.Ness02012010,
	Abstract = {Inbreeding in highly selfing populations reduces effective size and, combined with demographic conditions associated with selfing, this can erode genetic diversity and increase population differentiation. Here we investigate the role that variation in mating patterns and demographic history play in shaping the distribution of nucleotide variation within and among populations of the annual neotropical colonizing plant Eichhornia paniculata, a species with wide variation in selfing rates. We sequenced 10 EST-derived nuclear loci in 225 individuals from 25 populations sampled from much of the geographic range and used coalescent simulations to investigate demographic history. Highly selfing populations exhibited moderate reductions in diversity but there was no significant difference in variation between outcrossing and mixed mating populations. Population size interacted strongly with mating system and explained more of the variation in diversity within populations. Bayesian structure analysis revealed strong regional clustering and selfing populations were highly differentiated on the basis of an analysis of Fst. There was no evidence for a significant loss of within-locus linkage disequilibrium within populations, but regional samples revealed greater breakdown in Brazil than in selfing populations from the Caribbean. Coalescent simulations indicate a moderate bottleneck associated with colonization of the Caribbean from Brazil [~]125,000 years before the present. Our results suggest that the recent multiple origins of selfing in E. paniculata from diverse outcrossing populations result in higher diversity than expected under long-term equilibrium.
},
	Author = {Ness, Rob W. and Wright, Stephen I. and Barrett, Spencer C. H.},
	Date-Added = {2011-04-20 11:53:16 +0100},
	Date-Modified = {2011-04-20 11:53:48 +0100},
	Doi = {10.1534/genetics.109.110130},
	Eprint = {http://www.genetics.org/cgi/reprint/184/2/381.pdf},
	Journal = {Genetics},
	Number = {2},
	Pages = {381-392},
	Title = {Mating-System Variation, Demographic History and Patterns of Nucleotide Diversity in the Tristylous Plant \textit{Eichhornia} \textit{paniculata}},
	Url = {http://www.genetics.org/cgi/content/abstract/184/2/381},
	Volume = {184},
	Year = {2010},
	Bdsk-Url-1 = {http://www.genetics.org/cgi/content/abstract/184/2/381},
	Bdsk-Url-2 = {http://dx.doi.org/10.1534/genetics.109.110130}}

@article{GlCmin:2006ys,
	Abstract = {A fundamental challenge in population genetics and molecular evolution is to understand the forces shaping the patterns of genetic diversity within and among species. Among them, mating systems are thought to have important influences on molecular diversity and genome evolution. Selfing is expected to reduce effective population size, Ne, and effective recombination rates, directly leading to reduced polymorphism and increased linkage disequilibrium compared with outcrossing. Increased isolation between populations also results directly from selfing or indirectly from evolutionary changes, such as small flowers and low pollen output, leading to greater differentiation of molecular markers than under outcrossing. The lower effective recombination rate increases the likelihood of hitch-hiking, further reducing within-deme diversity of selfers and thus increasing their genetic differentiation. There are also indirect effects on molecular evolutionary processes. Low Ne reduces the efficacy of selection; in selfers, selection should thus be less efficient in removing deleterious mutations. The rarity of heterozygous sites in selfers leads to infrequent action of biased conversion towards GC, which tends to increase sequences' GC content in the most highly recombining genome regions of outcrossers. To test these predictions in plants, we used a newly developed sequence polymorphism database to investigate the effects of mating system differences on sequence polymorphism and genome evolution in a wide set of plant species. We also took into account other life-history traits, including life form (whether annual or perennial herbs, and woody perennial) and the modes of pollination and seed dispersal, which are known to affect enzyme and DNA marker polymorphism. We show that among various life-history traits, mating systems have the greatest influence on patterns of polymorphism.},
	Author = {Glemin, Sylvain and Bazin, Eric and Charlesworth, Deborah},
	Date-Added = {2011-04-20 11:47:48 +0100},
	Date-Modified = {2011-04-20 11:49:50 +0100},
	Journal = {Proceedings of the Royal Society B: Biological Sciences},
	Number = {1604},
	Pages = {3011-3019},
	Title = {Impact of mating systems on patterns of sequence polymorphism in flowering plants},
	Volume = {273},
	Year = {2006}}

@article{SylvainGlemin10012007,
	Abstract = {Mating systems are thought to play a key role in molecular evolution through their effects on effective population size (Ne) and effective recombination rate. Because of reduced Ne, selection in self-fertilizing species is supposed to be less efficient, allowing fixation of weakly deleterious alleles or lowering adaptation, which may jeopardize their long-term evolution. Relaxed selection pressures in selfers should be detectable at the molecular level through the analyses of the ratio of nonsynonymous and synonymous divergence, Dn/Ds, or the ratio of nonsynonymous and synonymous polymorphism, {pi}n/{pi}s. On the other hand, selfing reveals recessive alleles to selection (homozygosity effect), which may counterbalance the reduction in Ne. Through population genetics models, this study investigates which process may prevail in natural populations and which conditions are necessary to detect evidence for relaxed selection signature at the molecular level in selfers. Under a wide range of plausible population and mutation parameters, relaxed selection against deleterious mutations should be detectable, but the differences between the two mating systems can be weak. At equilibrium, differences between outcrossers and selfers should be more pronounced using divergence measures (Dn/Ds ratio) than using polymorphism data ({pi}n/{pi}s ratio). The difference in adaptive substitution rates between outcrossers and selfers is much less predictable because it critically depends on the dominance levels of new advantageous mutations, which are poorly known. Different ways of testing these predictions are suggested, and implications of these results for the evolution of self-fertilizing species are also discussed.
},
	Author = {Glemin, Sylvain},
	Date-Added = {2011-04-20 11:45:29 +0100},
	Date-Modified = {2011-04-20 11:45:29 +0100},
	Doi = {10.1534/genetics.107.073601},
	Eprint = {http://www.genetics.org/cgi/reprint/177/2/905.pdf},
	Journal = {Genetics},
	Number = {2},
	Pages = {905-916},
	Title = {Mating Systems and the Efficacy of Selection at the Molecular Level},
	Url = {http://www.genetics.org/cgi/content/abstract/177/2/905},
	Volume = {177},
	Year = {2007},
	Bdsk-Url-1 = {http://www.genetics.org/cgi/content/abstract/177/2/905},
	Bdsk-Url-2 = {http://dx.doi.org/10.1534/genetics.107.073601}}

@article{MEC:MEC2884,
	Author = {Bakker, E. G. and Stahl, E. A. and Toomajian, C. and Nordborg, M. and Kreitman, M. and Bergelson, J.},
	Date-Added = {2011-04-20 11:41:27 +0100},
	Date-Modified = {2011-04-21 15:43:53 +0100},
	Doi = {10.1111/j.1365-294X.2006.02884.x},
	Issn = {1365-294X},
	Journal = {Molecular Ecology},
	Keywords = {Arabidopsis thaliana, genetic variation, local populations, microsatellites, population structure, SNPs},
	Number = {5},
	Pages = {1405--1418},
	Publisher = {Blackwell Publishing Ltd},
	Title = {Distribution of genetic variation within and among local populations of Arabidopsis thaliana over its species range},
	Url = {http://dx.doi.org/10.1111/j.1365-294X.2006.02884.x},
	Volume = {15},
	Year = {2006},
	Bdsk-Url-1 = {http://dx.doi.org/10.1111/j.1365-294X.2006.02884.x}}

@article{Husband:2008rt,
	Annote = {The evolutionary transition from diploidy to polyploidy is prevalent in flowering plants and may result in correlated changes in mating system (outcrossing rate). Most theory predicts a shift toward self‐fertilization (decrease in outcrossing) in polyploids, but empirical evidence for this pattern and its underlying mechanisms is inconclusive or restricted to a few cases. In an analysis of variation in outcrossing rates among diploid‐polyploid species pairs from the literature, polyploids had lower outcrossing rates (higher selfing; {\$}t=0.23{\$} , {\$}{$\backslash$}mathrm{\{}SE{\}}{$\backslash$},=0.09{\$} ) than diploids ( {\$}t=0.52{\$} , {\$}{$\backslash$}mathrm{\{}SE{\}}{$\backslash$},=0.12{\$} ). Among polyploids, however, allopolyploids were predominantly selfing ( {\$}t=0.20{\$} , {\$}{$\backslash$}mathrm{\{}SE{\}}{$\backslash$},=0.099{\$} ), whereas autopolyploids had significantly higher outcrossing rates ( {\$}t=0.64{\$} , {\$}{$\backslash$}mathrm{\{}SE{\}}{$\backslash$},=0.087{\$} ), raising the question of what limits the evolution of selfing in autopolyploids. To address this, we examined the magnitude of inbreeding depression in synthetic polyploids of the plant Chamerion angustifolium. The intrinsic cost of selfing in newly formed polyploids was negligible compared with extant polyploids, thus promoting the spread of selfing. However, there was weak evidence that inbreeding depression increases with history of inbreeding, suggesting that the rise in selfing may be ephemeral and that selection ultimately favors mixed or outcrossed mating systems in autopolyploids. Such constraints on selfing have some theoretical support, but additional research on patterns of variation and genetic mechanisms governing polyploid mating systems are needed.},
	Author = {Husband, Brian C. and Ozimec, Barbara and Martin, Sara L. and Pollock, Lisa},
	Cr = {Copyright \copyright 2008 The University of Chicago Press},
	Date = {2008/01/01},
	Date-Added = {2011-04-20 11:33:21 +0100},
	Date-Modified = {2011-04-20 11:33:21 +0100},
	Isbn = {10585893},
	Journal = {International Journal of Plant Sciences},
	M1 = {ArticleType: research-article / Issue Title: Special Issue Major Evolutionary Transitions in Flowering Plant Reproduction Edited by Spencer C. H. Barrett / Full publication date: January 2008 / Copyright {\copyright}2008 The University of Chicago Press},
	Month = {01},
	Number = {1},
	Pages = {195--206},
	Publisher = {The University of Chicago Press},
	Title = {Mating Consequences of Polyploid Evolution in Flowering Plants: Current Trends and Insights from Synthetic Polyploids},
	Ty = {JOUR},
	Url = {http://www.jstor.org/stable/10.1086/523367},
	Volume = {169},
	Year = {2008},
	Bdsk-Url-1 = {http://www.jstor.org/stable/10.1086/523367}}

@article{Wright:2008yq,
	Annote = {Evolutionary transitions from outcrossing to selfing are expected to cause a reduction in the effective population size and a corresponding increase in fixation rates of slightly deleterious mutations and decrease in fixation of advantageous mutations. Despite these predictions, evidence from genomic data does not suggest a significant reduction in the efficacy of selection associated with high levels of self‐fertilization. Here, we discuss opportunities for selfing populations to avoid an irreversible decline in fitness toward extinction and the implications for genome evolution. Most directly, large population sizes and the purging of deleterious recessive mutations can reduce genetic loads and slow the effects of genetic drift. Theory suggests that recombination rates may also evolve in response to the evolution of mating system, which can offset the harmful effects of inbreeding. Cytological data supporting the evolution of higher recombination rates in selfing species should be supplemented with genetic and molecular methods for estimating this parameter. Mutation rates may also evolve to be higher in selfing plants as a result of hitchhiking with advantageous mutations, although this is unlikely to lead to increased fitness. Finally, the abundance and activity of selfish genetic elements may also be reduced in selfing lineages, reducing the accumulation of transposable elements, B chromosomes, biased gene conversion, and the spread of cytoplasmic male sterility mutations. This reduction in genomic conflict can increase mean fitness, reduce deleterious mutation rates, and reduce genome size. We show, using comparative data, that highly selfing plants have genomes significantly smaller than those of outcrossing relatives, consistent with reduced activity and spread of repetitive elements in inbred plants. We discuss opportunities for tests of theory as plant genomic data accumulate and argue that a genomic perspective on reproductive transitions in a phylogenetic context should provide important insights into the diversity of reproductive systems in flowering plants.},
	Author = {Wright, Stephen I. and Ness, Rob W. and Foxe, John Paul and Barrett, Spencer C. H.},
	Cr = {Copyright \copyright 2008 The University of Chicago Press},
	Date = {2008/01/01},
	Date-Added = {2011-04-20 11:31:02 +0100},
	Date-Modified = {2011-04-20 11:31:02 +0100},
	Isbn = {10585893},
	Journal = {International Journal of Plant Sciences},
	M1 = {ArticleType: research-article / Issue Title: Special Issue Major Evolutionary Transitions in Flowering Plant Reproduction Edited by Spencer C. H. Barrett / Full publication date: January 2008 / Copyright {\copyright}2008 The University of Chicago Press},
	Month = {01},
	Number = {1},
	Pages = {105--118},
	Publisher = {The University of Chicago Press},
	Title = {Genomic Consequences of Outcrossing and Selfing in Plants},
	Ty = {JOUR},
	Url = {http://www.jstor.org/stable/10.1086/523366},
	Volume = {169},
	Year = {2008},
	Bdsk-Url-1 = {http://www.jstor.org/stable/10.1086/523366}}

@article{Barrett:2008fj,
	Author = {Barrett, Spencer C. H.},
	Cr = {Copyright \copyright 2008 The University of Chicago Press},
	Date = {2008/01/01},
	Date-Added = {2011-04-20 11:28:48 +0100},
	Date-Modified = {2011-04-20 11:28:48 +0100},
	Isbn = {10585893},
	Journal = {International Journal of Plant Sciences},
	M1 = {ArticleType: introduction / Issue Title: Special Issue Major Evolutionary Transitions in Flowering Plant Reproduction Edited by Spencer C. H. Barrett / Full publication date: January 2008 / Copyright {\copyright}2008 The University of Chicago Press},
	Month = {01},
	Number = {1},
	Pages = {1--5},
	Publisher = {The University of Chicago Press},
	Title = {Major Evolutionary Transitions in Flowering Plant Reproduction: An Overview},
	Ty = {JOUR},
	Url = {http://www.jstor.org/stable/10.1086/522511},
	Volume = {169},
	Year = {2008},
	Bdsk-Url-1 = {http://www.jstor.org/stable/10.1086/522511}}

@article{Goldberg22102010,
	Abstract = {Identifying traits that affect rates of speciation and extinction and, hence, explain differences in species diversity among clades is a major goal of evolutionary biology. Detecting such traits is especially difficult when they undergo frequent transitions between states. Self-incompatibility, the ability of hermaphrodites to enforce outcrossing, is frequently lost in flowering plants, enabling self-fertilization. We show, however, that in the nightshade plant family (Solanaceae), species with functional self-incompatibility diversify at a significantly higher rate than those without it. The apparent short-term advantages of potentially self-fertilizing individuals are therefore offset by strong species selection, which favors obligate outcrossing.},
	Author = {Goldberg, Emma E. and Kohn, Joshua R. and Lande, Russell and Robertson, Kelly A. and Smith, Stephen A. and Igi{\'c}, Boris},
	Date-Added = {2011-04-20 11:23:06 +0100},
	Date-Modified = {2011-04-20 11:23:06 +0100},
	Doi = {10.1126/science.1194513},
	Eprint = {http://www.sciencemag.org/content/330/6003/493.full.pdf},
	Journal = {Science},
	Number = {6003},
	Pages = {493-495},
	Title = {Species Selection Maintains Self-Incompatibility},
	Url = {http://www.sciencemag.org/content/330/6003/493.abstract},
	Volume = {330},
	Year = {2010},
	Bdsk-Url-1 = {http://www.sciencemag.org/content/330/6003/493.abstract},
	Bdsk-Url-2 = {http://dx.doi.org/10.1126/science.1194513}}

@article{Sargent22032004,
	Abstract = {Despite much recent activity in the field of pollination biology, the extent to which animal pollinators drive the formation of new angiosperm species remains unresolved. One problem has been identifying floral adaptations that promote reproductive isolation. The evolution of a bilaterally symmetrical corolla restricts the direction of approach and movement of pollinators on and between flowers. Restricting pollinators to approaching a flower from a single direction facilitates specific placement of pollen on the pollinator. When coupled with pollinator constancy, precise pollen placement can increase the probability that pollen grains reach a compatible stigma. This has the potential to generate reproductive isolation between species, because mutations that cause changes in the placement of pollen on the pollinator may decrease gene flow between incipient species. I predict that animal--pollinated lineages that possess bilaterally symmetrical flowers should have higher speciation rates than lineages possessing radially symmetrical flowers. Using sister--group comparisons I demonstrate that bilaterally symmetric lineages tend to be more species rich than their radially symmetrical sister lineages. This study supports an important role for pollinator--mediated speciation and demonstrates that floral morphology plays a key role in angiosperm speciation.},
	Author = {Sargent, Risa D.},
	Date-Added = {2011-04-20 10:33:47 +0100},
	Date-Modified = {2011-04-20 10:33:47 +0100},
	Doi = {10.1098/rspb.2003.2644},
	Eprint = {http://rspb.royalsocietypublishing.org/content/271/1539/603.full.pdf+html},
	Journal = {Proceedings of the Royal Society of London. Series B: Biological Sciences},
	Number = {1539},
	Pages = {603-608},
	Title = {Floral symmetry affects speciation rates in angiosperms},
	Url = {http://rspb.royalsocietypublishing.org/content/271/1539/603.abstract},
	Volume = {271},
	Year = {2004},
	Bdsk-Url-1 = {http://rspb.royalsocietypublishing.org/content/271/1539/603.abstract},
	Bdsk-Url-2 = {http://dx.doi.org/10.1098/rspb.2003.2644}}

@article{ClaireMLORTS:2008qy,
	Author = {Claire M. Lorts and Trevor Briggeman and Tao Sang},
	Date-Added = {2011-04-20 10:27:46 +0100},
	Date-Modified = {2011-04-21 15:46:56 +0100},
	Journal = {Journal of Systematics and Evolution},
	Number = {3},
	Pages = {396-404},
	Title = {Evolution of fruit types and seed dispersal:A phylogenetic and ecological snapshot},
	Volume = {46},
	Year = {2008}}

@article{Barrett:1996fk,
	Annote = {The diversification of many flowering plant families has been attributed to adaptive radiation of pollination and mating systems accompanying changes in ecology and life history. Reproductive traits in seed plants therefore provide a potentially rich source of diversity for comparative and phylogenetic studies. Here we address three topics in reproductive biology: floral allocation strategies, mating systems and life history, and the origin of complex reproductive syndromes using various comparative methods. Results from these studies generally complement and inform those obtained from previous micro-evolutionary work at the population level. Historical inferences concerning reproductive character evolution in some taxa can be hampered by topological uncertainties in tree reconstruction and a lack of resolution in molecular phylogenies. Future insights into the ecology and evolution of plant reproductive adaptations using comparative approaches will require well resolved phylogenies, particularly at the species level.},
	Author = {Barrett, Spencer C. H. and Harder, Lawrence D. and Worley, Anne C.},
	Cr = {Copyright \copyright 1996 The Royal Society},
	Date = {1996/09/30},
	Date-Added = {2011-04-20 10:11:28 +0100},
	Date-Modified = {2011-04-20 10:11:28 +0100},
	Isbn = {09628436},
	Journal = {Philosophical Transactions: Biological Sciences},
	M1 = {ArticleType: research-article / Issue Title: Plant Life Histories: Ecological Correlates and Phylogenetic Constraints / Full publication date: Sep. 30, 1996 / Copyright {\copyright}1996 The Royal Society},
	Month = {09},
	Number = {1345},
	Pages = {1271--1280},
	Publisher = {The Royal Society},
	Title = {The Comparative Biology of Pollination and Mating in Flowering Plants},
	Ty = {JOUR},
	Url = {http://www.jstor.org/stable/56202},
	Volume = {351},
	Year = {1996},
	Bdsk-Url-1 = {http://www.jstor.org/stable/56202}}

@article{doi:10.1146/annurev.ecolsys.110308.120258,
	Author = {Vallejo-Mar{\'\i}n, Mario and Dorken, Marcel E. and Barrett, Spencer C.H.},
	Date-Added = {2011-04-20 10:04:13 +0100},
	Date-Modified = {2011-04-20 10:04:13 +0100},
	Doi = {10.1146/annurev.ecolsys.110308.120258},
	Eprint = {http://www.annualreviews.org/doi/pdf/10.1146/annurev.ecolsys.110308.120258},
	Journal = {Annual Review of Ecology, Evolution, and Systematics},
	Number = {1},
	Pages = {193-213},
	Title = {The Ecological and Evolutionary Consequences of Clonality for Plant Mating},
	Url = {http://www.annualreviews.org/doi/abs/10.1146/annurev.ecolsys.110308.120258},
	Volume = {41},
	Year = {2010},
	Bdsk-Url-1 = {http://www.annualreviews.org/doi/abs/10.1146/annurev.ecolsys.110308.120258},
	Bdsk-Url-2 = {http://dx.doi.org/10.1146/annurev.ecolsys.110308.120258}}

@article{Moles28012005,
	Abstract = {Improved phylogenies and the accumulation of broad comparative data sets have opened the way for phylogenetic analyses to trace trait evolution in major groups of organisms. We arrayed seed mass data for 12,987 species on the seed plant phylogeny and show the history of seed size from the emergence of the angiosperms through to the present day. The largest single contributor to the present-day spread of seed mass was the divergence between angiosperms and gymnosperms, whereas the widest divergence was between Celastraceae and Parnassiaceae. Wide divergences in seed size were more often associated with divergences in growth form than with divergences in dispersal syndrome or latitude. Cross-species studies and evolutionary theory are consistent with this evidence that growth form and seed size evolve in a coordinated manner.},
	Author = {Moles, Angela T. and Ackerly, David D. and Webb, Campbell O. and Tweddle, John C. and Dickie, John B. and Westoby, Mark},
	Date-Added = {2011-04-19 17:32:14 +0100},
	Date-Modified = {2011-04-19 17:32:14 +0100},
	Doi = {10.1126/science.1104863},
	Eprint = {http://www.sciencemag.org/content/307/5709/576.full.pdf},
	Journal = {Science},
	Number = {5709},
	Pages = {576-580},
	Title = {A Brief History of Seed Size},
	Url = {http://www.sciencemag.org/content/307/5709/576.abstract},
	Volume = {307},
	Year = {2005},
	Bdsk-Url-1 = {http://www.sciencemag.org/content/307/5709/576.abstract},
	Bdsk-Url-2 = {http://dx.doi.org/10.1126/science.1104863}}

@article{CaisseAntono1978,
	Date-Added = {2011-04-04 13:45:42 +0100},
	Date-Modified = {2011-04-04 13:46:01 +0100}}

@article{Caisse:1978lr,
	Author = {Caisse, Michelle and Antonovics, Janis},
	Date-Added = {2011-04-04 13:44:00 +0100},
	Date-Modified = {2011-04-04 13:46:55 +0100},
	Journal = {Heredity},
	Number = {3},
	Pages = {371 - 384},
	Title = {Evolution in closely adjacent plant populations},
	Volume = {40},
	Year = {1978}}

@article{springerlink:10.1007/BF00345321,
	Abstract = {Differences in the foraging behavior of B. terricola workers on white clover, Trifolium repens, were examined on previously unvisited (filled) and depleted flowers, and as a function of flower-head density.1.The number of florets visited per unit time was independent of flower head density from 20 to at least 290 heads/m2, in part because the bees utilized more florets per head at low flower head densities, and also because they approached but rejected more flower heads at high rather than at low flower head densities.2.Previously visited clover-heads were approached but often rejected, while unvisited heads were not rejected.3.The bees behaved markedly different while foraging in patches of flowers which were available to all foragers, than in those which had been screened and contained on the average 3.9 times more sugar; they tendent to move through depleted areas and to concentrate in rich areas. On successive flower-head visits in depleted areas they moved more forward than backward (82% vs. 18%), while in rich areas they tended to move almost as much backward as forward 47% vs. 53%).4.The distances of inter-head moves were approximately twice as long in depleted as in rich areas.5.The bees visited almost as many florets per unit time in the rich as in the depleted areas (32 vs. 35 per min). But in the rich patches they probed on the average into 11.6 florets per head in contrast to only 2.3 florets per depleted head.6.In an experiment with B. vagans workers foraging from Aconitum napellus inflorescences, the bees did not reject previously visited flowers, and they moved upward in successive flower visits on inverted as well as on unaltered inflorescences. On horizontal inflorescences they moved both right and left. The movements are not a direct response to nectar differences, nor to differences in average nectar distributions. The systematic foraging behavior on vertical inflorescences may thus be a mechanism of reducing the revisiting of just-emptied flowers.},
	Author = {Heinrich, Bernd},
	Date-Added = {2011-03-31 11:21:37 +0100},
	Date-Modified = {2011-03-31 11:21:37 +0100},
	Issn = {0029-8549},
	Issue = {3},
	Journal = {Oecologia},
	Keyword = {Biomedical and Life Sciences},
	Note = {10.1007/BF00345321},
	Pages = {235-245},
	Publisher = {Springer Berlin / Heidelberg},
	Title = {Resource heterogeneity and patterns of movement in foraging bumblebees},
	Url = {http://dx.doi.org/10.1007/BF00345321},
	Volume = {40},
	Year = {1979},
	Bdsk-Url-1 = {http://dx.doi.org/10.1007/BF00345321}}

@article{MicheleR.Dudash02012011,
	Abstract = {* Premise of the study: Controversy is ongoing regarding the importance of pollinator-mediated selection as a source of observed patterns of floral diversity. Although increasing evidence exists of pollinator-mediated selection acting on female reproductive success, there is still limited understanding of pollinator-mediated selection on floral traits via male reproductive success. Here we quantify potential selection by the ruby-throated hummingbird, Archilochus colubris, on four floral traits of hermaphroditic Silene exerted through male floral function.  * Methods: In single trait manipulative experiments we quantified hummingbird visitation preference and/or fluorescent dye (a pollen analog) donation as a function of number of flowers displayed (inflorescence size), height of the floral display (inflorescence height), floral color, and corolla tube length.  * Key results: Hummingbirds preferred to visit larger floral displays and floral displays at greater height, likely representing a general pollinator preference for larger, more visible signals and/or greater rewards. In addition, hummingbirds preferred to visit red flowers, and male function was greater in flowers manipulated to have longer corolla tubes.  * Conclusions: Selection pressures exerted by hummingbirds on S. virginica floral and inflorescence design through male reproductive success are consistent with the contemporary expression of floral traits of S. virginica relative to related Silene species with different pollinators, and they are consistent with the hummingbird syndrome of traits expressed by S. virginica.
},
	Author = {Dudash, Michele R. and Hassler, Cynthia and Stevens, Peter M. and Fenster, Charles B.},
	Date-Added = {2011-02-03 09:35:33 +0000},
	Date-Modified = {2011-02-03 09:35:33 +0000},
	Doi = {10.3732/ajb.1000350},
	Eprint = {http://www.amjbot.org/cgi/reprint/98/2/275.pdf},
	Journal = {Am. J. Bot.},
	Number = {2},
	Pages = {275-282},
	Title = {Experimental floral and inflorescence trait manipulations affect pollinator preference and function in a hummingbird-pollinated plant},
	Url = {http://www.amjbot.org/cgi/content/abstract/98/2/275},
	Volume = {98},
	Year = {2011},
	Bdsk-Url-1 = {http://www.amjbot.org/cgi/content/abstract/98/2/275},
	Bdsk-Url-2 = {http://dx.doi.org/10.3732/ajb.1000350}}

@article{cite-key,
	Date-Added = {2010-11-17 18:36:12 +0000},
	Date-Modified = {2010-11-17 18:36:12 +0000}}

@article{doi:10.1086/655772,
	Abstract = { Theory suggests that mating‐system parameters in plants may be strongly influenced by pollinator type. We examined the outcrossing rate, biparental inbreeding, and inbreeding depression in two closely related species of Aquilegia, A. formosa and A. pubescens, that differ in their major floral visitors (hummingbird and hawkmoth, respectively). Population‐level estimates of the outcrossing rate were generally high, ranging from 0.42 to 0.89 and averaging 0.79 for A. formosa and 0.69 for A. pubescens; however, the two rates did not differ significantly. The similarities in the outcrossing rates of the two species suggest that both hummingbird and hawkmoth pollination systems provide pollen movement patterns that promote a high degree of outcrossing. However, we also found that a substantial amount of outcrossing (13%--46%) was due to mating between relatives (biparental inbreeding). Using Ritland's genetic marker--based approach to estimate inbreeding depression, we found complete selection against inbred progeny (inbreeding depression = 1). We estimated when inbreeding depression is expressed by comparing the inbreeding coefficient across various life‐history stages. We found that inbreeding depression is generally strong between seed germination and establishment and also occurs between seedling establishment and reproductive maturity. Our findings indicate that inbreeding depression likely removes selfed and biparentally inbred progenies from populations before flowering. This intense inbreeding depression will thus cause strong selection for any trait that increases the level of outcrossing with nonrelatives. },
	Author = {Yang, Ji Y. and Hodges, Scott A.},
	Date-Added = {2010-10-22 13:04:29 +0100},
	Date-Modified = {2010-10-22 13:05:07 +0100},
	Doi = {10.1086/655772},
	Eprint = {http://www.journals.uchicago.edu/doi/pdf/10.1086/655772},
	Journal = {International Journal of Plant Sciences},
	Number = {8},
	Pages = {860-871},
	Title = {Early Inbreeding Depression Selects for High Outcrossing Rates in \textit{Aquilegia formosa} and \textit{Aquilegia pubescens}},
	Url = {http://www.journals.uchicago.edu/doi/abs/10.1086/655772},
	Volume = {171},
	Year = {2010},
	Bdsk-Url-1 = {http://www.journals.uchicago.edu/doi/abs/10.1086/655772},
	Bdsk-Url-2 = {http://dx.doi.org/10.1086/655772}}

@article{Doughty:1995fk,
	Author = {Doughty, Kevin J. and Kiddle, Guy A. and Pye, Barry J. and Wallsgrove, Roger M. and Pickett, John A.},
	Date = {1995/1//},
	Date-Added = {2010-10-18 11:14:13 +0100},
	Date-Modified = {2010-10-18 11:14:13 +0100},
	Isbn = {0031-9422},
	Journal = {Phytochemistry},
	M3 = {doi: DOI: 10.1016/0031-9422(94)00653-B},
	Month = {1},
	Number = {2},
	Pages = {347--350},
	Title = {Selective induction of glucosinolates in oilseed rape leaves by methyl jasmonate},
	Ty = {JOUR},
	Url = {http://www.sciencedirect.com/science/article/B6TH7-3YRS9S9-72/2/077de51b9fbf504bfd023f3c4caf97b6},
	Volume = {38},
	Year = {1995},
	Bdsk-Url-1 = {http://www.sciencedirect.com/science/article/B6TH7-3YRS9S9-72/2/077de51b9fbf504bfd023f3c4caf97b6}}

@article{BISSELL:2010fk,
	Author = {Bissell, E. K. and Diggle, P. K.},
	Date-Added = {2010-09-30 11:39:32 +0100},
	Date-Modified = {2010-09-30 11:41:30 +0100},
	Do = {10.1111/j.1420-9101.2010.02040.x},
	Isbn = {1420-9101},
	Journal = {Journal of Evolutionary Biology},
	Keywords = {genetic correlation; heritability; intrafloral modularity; morphological evolution; Nicotiana; phenotypic correlation},
	Number = {8},
	Pages = {1744--1758},
	Publisher = {Blackwell Publishing Ltd},
	Title = {Modular genetic architecture of floral morphology in \textit{Nicotiana}: quantitative genetic and comparative phenotypic approaches to floral integration},
	Ty = {JOUR},
	Url = {http://dx.doi.org/10.1111/j.1420-9101.2010.02040.x},
	Volume = {23},
	Year = {2010},
	Bdsk-Url-1 = {http://dx.doi.org/10.1111/j.1420-9101.2010.02040.x}}

@article{knight2005,
	Abstract = { ▪ Abstract  Quantifying the extent to which seed production is limited by the availability of pollen has been an area of intensive empirical study over the past few decades. Whereas theory predicts that pollen augmentation should not increase seed production, numerous empirical studies report significant and strong pollen limitation. Here, we use a variety of approaches to examine the correlates of pollen limitation in an effort to understand its occurrence and importance in plant evolutionary ecology. In particular, we examine the role of recent ecological perturbations in influencing pollen limitation and discuss the relation between pollen limitation and plant traits. We find that the magnitude of pollen limitation observed in natural populations depends on both historical constraints and contemporary ecological factors. },
	Author = {Knight, Tiffany M. and Steets, Janette A. and Vamosi, Jana C. and Mazer, Susan J. and Burd, Martin and Campbell, Diane R. and Dudash, Michele R. and Johnston, Mark O. and Mitchell, Randall J. and Ashman, Tia-Lynn},
	Date-Added = {2010-09-28 15:53:38 +0100},
	Date-Modified = {2011-01-09 13:23:07 +0000},
	Doi = {10.1146/annurev.ecolsys.36.102403.115320},
	Eprint = {http://www.annualreviews.org/doi/pdf/10.1146/annurev.ecolsys.36.102403.115320},
	Journal = {Annual Review of Ecology, Evolution, and Systematics},
	Number = {1},
	Pages = {467-497},
	Title = {POLLEN LIMITATION OF PLANT REPRODUCTION: pattern and Process},
	Url = {http://www.annualreviews.org/doi/abs/10.1146/annurev.ecolsys.36.102403.115320},
	Volume = {36},
	Year = {2005},
	Bdsk-Url-1 = {http://www.annualreviews.org/doi/abs/10.1146/annurev.ecolsys.36.102403.115320},
	Bdsk-Url-2 = {http://dx.doi.org/10.1146/annurev.ecolsys.36.102403.115320}}

@article{Barrett:1996qy,
	Author = {Barrett, Spencer C. H. and Harder, Lawrence D.},
	Date = {1996/2//},
	Date-Added = {2010-09-23 13:31:45 +0100},
	Date-Modified = {2010-09-23 13:31:45 +0100},
	Isbn = {0169-5347},
	Journal = {Trends in Ecology \& Evolution},
	M3 = {doi: DOI: 10.1016/0169-5347(96)81046-9},
	Month = {2},
	Number = {2},
	Pages = {73--79},
	Title = {Ecology and evolution of plant mating},
	Ty = {JOUR},
	Url = {http://www.sciencedirect.com/science/article/B6VJ1-3WJG1XR-6C/2/f50563e4d5ae184a405e69f6647113f3},
	Volume = {11},
	Year = {1996},
	Bdsk-Url-1 = {http://www.sciencedirect.com/science/article/B6VJ1-3WJG1XR-6C/2/f50563e4d5ae184a405e69f6647113f3}}

@article{Kalisz:2004lr,
	Author = {Kalisz, Susan and Vogler, Donna W. and Hanley, Kristen M.},
	Date-Added = {2010-09-23 12:54:45 +0100},
	Date-Modified = {2010-09-23 13:14:03 +0100},
	Journal = {Nature},
	Pages = {884 - 887},
	Title = {Context-dependent autonomous self-fertilization yields reproductive assurance and mixed mating},
	Volume = {430},
	Year = {2004}}

@article{Ellis:1999lr,
	Author = {Ellis, A. G. and Johnson, S. D.},
	Date-Added = {2010-09-20 15:01:02 +0100},
	Date-Modified = {2010-09-20 15:02:04 +0100},
	Issn = {0378-2697},
	Issue = {3},
	Journal = {Plant Systematics and Evolution},
	Keyword = {Biomedical and Life Sciences},
	Note = {10.1007/BF00985575},
	Pages = {137-150},
	Publisher = {Springer Wien},
	Title = {Do pollinators determine hybridization patterns in sympatric \textit{Satyrium} ({O}rchidaceae) species?},
	Url = {http://dx.doi.org/10.1007/BF00985575},
	Volume = {219},
	Year = {1999},
	Bdsk-Url-1 = {http://dx.doi.org/10.1007/BF00985575}}

@article{ElizabethElle06012003,
	Abstract = {A central question in plant evolutionary ecology is how mixed mating systems are maintained in the face of selection against self-pollination. Recently, attention has focused on the potential reproductive assurance (RA) benefit of selfing: the ability to produce seeds via autonomous selfing when the potential for outcrossing is reduced or absent. To date, there is little experimental support for this benefit under natural pollination conditions. In addition, the RA hypothesis has not been tested experimentally in a species displaying morphological variation for traits expected to influence the mating system, such as flower size, which affects both attractiveness to pollinators and ability to self autonomously. Here, we document significant among-population variation in flower size in Collinsia parviflora and show that pollinators preferred large flowers over small flowers in experimental arrays. The pollinator community varied among three study sites, and two small-flowered populations had lower pollinator visitation rates than one large-flowered population. We compared seed production between intact flowers (can self) and experimentally emasculated flowers (require a pollinator) on large- and small-flowered plants. As predicted by the RA hypothesis, small-flowered plants show a greater RA benefit of selfing than large-flowered plants; emasculated, small flowers produced very few seeds, relative to intact, small flowers or either emasculated or intact, large flowers. We also show that the RA benefit is pollination-context dependent, differing between small- and large-flowered test sites, likely due to a combination of pollinator discrimination against small flowers and differences between test sites in the pollinator community. This paper is the first experimental evidence showing a trait-dependent RA benefit of selfing under natural pollination conditions.
},
	Author = {Elle, Elizabeth and Carney, Robert},
	Date-Added = {2010-09-20 10:36:51 +0100},
	Date-Modified = {2010-09-20 10:37:29 +0100},
	Doi = {10.3732/ajb.90.6.888},
	Eprint = {http://www.amjbot.org/cgi/reprint/90/6/888.pdf},
	Journal = {Am. J. Bot.},
	Number = {6},
	Pages = {888-896},
	Title = {{Reproductive assurance varies with flower size in \textit{Collinsia parviflora} ({S}crophulariaceae)}},
	Url = {http://www.amjbot.org/cgi/content/abstract/90/6/888},
	Volume = {90},
	Year = {2003},
	Bdsk-Url-1 = {http://www.amjbot.org/cgi/content/abstract/90/6/888},
	Bdsk-Url-2 = {http://dx.doi.org/10.3732/ajb.90.6.888}}

@article{WILLI:2010fk,
	Author = {WILLI, Y. and M{\"A}{\"A}TT{\"A}NEN, K.},
	Date-Added = {2010-09-10 11:44:17 +0100},
	Date-Modified = {2010-09-10 11:45:01 +0100},
	Do = {10.1111/j.1420-9101.2010.02073.x},
	Isbn = {1420-9101},
	Journal = {Journal of Evolutionary Biology},
	Keywords = {Brassicaceae; outcrossing rate; population genetic structure; realized plant mating system; self-compatibility; self-fertilization; self-incompatibility system; selfing; SSI},
	Pages = {In Press},
	Publisher = {Blackwell Publishing Ltd},
	Title = {Evolutionary dynamics of mating system shifts in \textit{Arabidopsis lyrata}},
	Ty = {JOUR},
	Url = {http://dx.doi.org/10.1111/j.1420-9101.2010.02073.x},
	Year = {2010},
	Bdsk-Url-1 = {http://dx.doi.org/10.1111/j.1420-9101.2010.02073.x}}

@article{Ashman:1994qy,
	Author = {Ashman, Tia-Lynn and Schoen, Daniel J.},
	Date-Added = {2010-08-31 13:00:51 +0100},
	Date-Modified = {2010-08-31 13:01:53 +0100},
	Journal = {Nature},
	Pages = {788 - 791},
	Title = {How long should flowers live?},
	Volume = {371},
	Year = {1994}}

@article{Hargreaves:2010fk,
	Abstract = {Pollen is unique among floral rewards in functioning as both a carrier of gametes and an attractant and nutritious resource for floral visitors. Animals that collect pollen without pollinating (pollen thieves) could reduce siring success of thieved plants and cause pollen limitation of seed set at the population level; however, such impacts on plant reproduction have not been demonstrated experimentally. To test these effects we added hives of native honey bees (Apis mellifera scutellata) to populations of a primarily bird-pollinated plant, Aloe maculata, in eastern South Africa. In field and aviary trials, bee addition increased pollen removal from anthers but decreased pollen deposition on stigmas, and so reduced both male and female pollination components. Further, total seed production decreased with hive addition in the aviary experiment and in three of four field populations, indicating that population-level pollen theft can also compromise reproductive success. In the field, naturally occurring allodapine bees also seemed to act as pollen thieves, outweighing the effect of honey bee hive addition at one of the four aloe populations. Our results highlight the importance of social bees as pollen thieves, even of plants that have evolved in their presence, and the role of dichogamy in promoting pollen theft. Given the commonness of both social bees and dichogamy, pollen theft is likely a much more common influence on floral ecology and evolution than suggested by the sparse literature.},
	Author = {Hargreaves, Anna L and Harder, Lawrence D and Johnson, Steven D},
	Date-Added = {2010-08-31 10:43:19 +0100},
	Date-Modified = {2011-01-07 17:45:17 +0000},
	Journal = {Ecology},
	Journal-Full = {Ecology},
	Mesh = {Aloe; Animals; Bees; Birds; Ecosystem; Pollen; Pollination; South Africa},
	Month = {Jun},
	Number = {6},
	Pages = {1693-703},
	Pmid = {20583711},
	Pst = {ppublish},
	Title = {Native pollen thieves reduce the reproductive success of a hermaphroditic plant, \textit{Aloe} \textit{maculata}},
	Volume = {91},
	Year = {2010}}

@article{Fisher41,
	Author = {Fisher, R.A.},
	Date-Added = {2010-08-26 14:43:47 +0100},
	Date-Modified = {2010-10-14 16:11:17 +0100},
	Journal = {Annals of Eugenics},
	Pages = {53-63},
	Title = {Average excess and average effect of a gene substitution},
	Volume = {11},
	Year = {1941}}

@article{Aizen:2007lr,
	Author = {Aizen, Marcelo A. and Harder, Lawrence D.},
	Date-Added = {2010-08-26 11:55:23 +0100},
	Date-Modified = {2010-08-26 11:55:28 +0100},
	Doi = {10.1890/06-1017},
	Eprint = {http://www.esajournals.org/doi/pdf/10.1890/06-1017},
	Journal = {Ecology},
	Number = {2},
	Pages = {271-281},
	Title = {EXPANDING THE LIMITS OF THE POLLEN-LIMITATION CONCEPT: EFFECTS OF POLLEN QUANTITY AND QUALITY},
	Url = {http://www.esajournals.org/doi/abs/10.1890/06-1017},
	Volume = {88},
	Year = {2007},
	Bdsk-Url-1 = {http://www.esajournals.org/doi/abs/10.1890/06-1017},
	Bdsk-Url-2 = {http://dx.doi.org/10.1890/06-1017}}

@article{Charlesworth:2009uq,
	Author = {Charlesworth, Deborah and Willis, John H.},
	Date-Added = {2010-08-25 17:20:02 +0100},
	Date-Modified = {2010-08-25 17:21:55 +0100},
	Journal = {Nature Reviews Genetics},
	Pages = {783 - 796},
	Title = {The genetics of inbreeding depression},
	Volume = {10},
	Year = {2009}}

@article{Byers:1999qy,
	Annote = {Inbreeding depression critically influences both mating system evolution and the persistence of small populations prone to accumulate mutations. Under some circumstances, however, inbreeding will tend to purge populations of enough deleterious recessive mutations to reduce inbreeding depression (ID). The extent of purging depends on many population and genetic factors, making it impossible to make universal predictions. We review 52 studies that compare levels of ID among species, populations, and lineages inferred to differ in inbreeding history. Fourteen of 34 studies comparing ID among populations and species found significant evidence for purging. Within populations, many studies report among-family variation in ID, and 6 of 18 studies found evidence for purging among lineages. Regression analyses suggest that purging is most likely to ameliorate ID for early traits (6 studies), but these declines are typically modest (5-10{\%}). Meta-analyses of results from 45 populations in 11 studies reveal no significant overall evidence for purging, but rather the opposite tendency, for more selfing populations to experience higher ID for early traits. The likelihood of finding purging does not vary systematically with experimental design or whether early or late traits are considered. Perennials are somewhat less likely to show purging than annuals (2 of 10 vs. 7 of 14). We conclude that although these results doubtless reflect variation in population and genetic parameters, they also suggest that purging is an inconsistent force within populations. Such results also imply that attempts to deliberately reduce the load via inbreeding in captive rearing programs may be misguided. Future studies should examine male and female fitness traits over the entire life cycle, estimate mating histories at all levels (i.e. population and families within populations), report data necessary for meta-analysis, and statistically test for purging of genetic loads.},
	Author = {Byers, D. L. and Waller, D. M.},
	Cr = {Copyright \copyright 1999 Annual Reviews},
	Date-Added = {2010-08-25 10:45:51 +0100},
	Date-Modified = {2010-08-25 10:45:51 +0100},
	Isbn = {00664162},
	Journal = {Annual Review of Ecology and Systematics},
	M1 = {ArticleType: research-article / Full publication date: 1999 / Copyright {\copyright}1999 Annual Reviews},
	Pages = {479--513},
	Publisher = {Annual Reviews},
	Title = {Do Plant Populations Purge Their Genetic Load? Effects of Population Size and Mating History on Inbreeding Depression},
	Ty = {JOUR},
	Url = {http://www.jstor.org/stable/221693},
	Volume = {30},
	Year = {1999},
	Bdsk-Url-1 = {http://www.jstor.org/stable/221693}}

@article{Goodwillie:2005lr,
	Abstract = { The timing of self‚{\"A}{\^e}compatibility was found to vary within and among populations of Leptosiphon jepsonii, a narrowly distributed California annual species. In each of 17 populations, some individuals exhibited transient self‚{\"A}{\^e}incompatibility, a phenomenon that confers delayed selfing, while others were fully self‚{\"A}{\^e}compatible upon flower opening, allowing for concurrent self‚{\"A}{\^e} and cross‚{\"A}{\^e}fertilization. The frequency of initially self‚{\"A}{\^e}compatible individuals varied significantly among populations, ranging from 3.2% to 71.0%. A comparison of outcrossing rate estimates for three populations was consistent with the hypothesis that early self‚{\"A}{\^e}compatibility promotes higher selfing rates. Population means for each of three floral morphological traits were significantly correlated with a population index of self‚{\"A}{\^e}incompatibility that reflects the frequency of fully self‚{\"A}{\^e}compatible and transiently self‚{\"A}{\^e}incompatible individuals. A high frequency of self‚{\"A}{\^e}compatibility was associated with shorter corolla tubes, smaller corolla lobes, and greater overlap of stigma and anthers. The demonstration of this relationship among populations within a small geographic range suggests fine‚{\"A}{\^e}scale local adaptation of mating system traits in L. jepsonii. },
	Author = {Goodwillie, Carol and Ness, Jennifer M.},
	Date-Added = {2010-08-25 10:27:39 +0100},
	Date-Modified = {2010-08-25 10:31:18 +0100},
	Doi = {10.1086/431801},
	Eprint = {http://www.journals.uchicago.edu/doi/pdf/10.1086/431801},
	Journal = {International Journal of Plant Sciences},
	Number = {5},
	Pages = {741-751},
	Title = {Correlated Evolution in Floral Morphology and the Timing of Self-Compatibility in \textit{Leptosiphon jepsonii} ({P}olemoniaceae)},
	Url = {http://www.journals.uchicago.edu/doi/abs/10.1086/431801},
	Volume = {166},
	Year = {2005},
	Bdsk-Url-1 = {http://www.journals.uchicago.edu/doi/abs/10.1086/431801},
	Bdsk-Url-2 = {http://dx.doi.org/10.1086/431801}}

@article{Brunet:2006lr,
	Abstract = { Pollination biology plays a major role in the evolution of selfing and the maintenance of mixed mating systems. We examine whether selfing in a population of Aquilegia coerulea is selected for or whether it is merely a nonadaptive consequence of adaptations for cross‚{\"A}{\^e}pollination in a self‚{\"A}{\^e}compatible plant with more than one flower open simultaneously. The comparison of selfing rate between groups of emasculated and control flowers on experimental plants helped quantify the contributions of geitonogamous and autogamous selfing to the overall selfing rate. While an increased seed set in control flowers indicated reproductive assurance, the genotypic data indicated that geitonogamous selfing made up the majority of the selfing and that autogamous selfing was negligible in the population. We examined whether bumblebees, the major pollinator in the population that year, visited control and emasculated flowers with equal frequency. We quantified the impact of emasculated flowers on the level of geitonogamous selfing in control flowers. After examining the reasons behind the discrepancy between seed set and genotypic data, we concluded that selfing in A. coerulea is a nonadaptive consequence of adaptations for cross‚{\"A}{\^e}pollination in a plant with large floral displays. },
	Author = {Brunet, Johanne and Sweet, Heather R.},
	Date-Added = {2010-08-24 16:04:15 +0100},
	Date-Modified = {2010-08-24 16:04:34 +0100},
	Doi = {10.1086/498322},
	Eprint = {http://www.journals.uchicago.edu/doi/pdf/10.1086/498322},
	Journal = {International Journal of Plant Sciences},
	Number = {2},
	Pages = {213-219},
	Title = {The Maintenance of Selfing in a Population of the Rocky Mountain Columbine},
	Url = {http://www.journals.uchicago.edu/doi/abs/10.1086/498322},
	Volume = {167},
	Year = {2006},
	Bdsk-Url-1 = {http://www.journals.uchicago.edu/doi/abs/10.1086/498322},
	Bdsk-Url-2 = {http://dx.doi.org/10.1086/498322}}

@article{Strauss:1997qy,
	Author = {Strauss, Sharon Y.},
	Date-Added = {2010-08-16 11:20:55 +0100},
	Date-Modified = {2010-08-16 11:21:10 +0100},
	Doi = {10.1890/0012-9658(1997)078[1640:FCLHPA]2.0.CO;2},
	Eprint = {http://www.esajournals.org/doi/pdf/10.1890/0012-9658%281997%29078%5B1640%3AFCLHPA%5D2.0.CO%3B2},
	Journal = {Ecology},
	Number = {6},
	Pages = {1640-1645},
	Title = {FLORAL CHARACTERS LINK HERBIVORES, POLLINATORS, AND PLANT FITNESS},
	Url = {http://www.esajournals.org/doi/abs/10.1890/0012-9658%281997%29078%5B1640%3AFCLHPA%5D2.0.CO%3B2},
	Volume = {78},
	Year = {1997},
	Bdsk-Url-1 = {http://www.esajournals.org/doi/abs/10.1890/0012-9658(1997)078%5B1640:FCLHPA%5D2.0.CO;2},
	Bdsk-Url-2 = {http://dx.doi.org/10.1890/0012-9658(1997)078%5B1640:FCLHPA%5D2.0.CO;2}}

@article{Strauss:1999fk,
	Author = {Sharon Y. Strauss and Siemens, David H. and Decher, Meika B. and Mitchell-Olds, Thomas},
	Cr = {Copyright \copyright 1999 Society for the Study of Evolution},
	Date-Added = {2010-08-16 11:17:14 +0100},
	Date-Modified = {2013-08-23 12:47:26 +0100},
	Isbn = {00143820},
	Journal = {Evolution},
	M1 = {ArticleType: primary{\_}article / Full publication date: Aug., 1999 / Copyright {\copyright}1999 Society for the Study of Evolution},
	Number = {4},
	Pages = {1105--1113},
	Publisher = {Society for the Study of Evolution},
	Title = {Ecological Costs of Plant Resistance to Herbivores in the Currency of Pollination},
	Ty = {JOUR},
	Url = {http://www.jstor.org/stable/2640815},
	Volume = {53},
	Year = {1999},
	Bdsk-Url-1 = {http://www.jstor.org/stable/2640815}}

@article{Dawson2007,
	Author = {Lambrecht, Susan and Dawson, Todd},
	Date-Added = {2010-08-13 16:14:10 +0100},
	Date-Modified = {2010-08-13 16:15:22 +0100},
	Journal = {Oecologia},
	Pages = {574-583},
	Title = {Correlated variation of floral and leaf traits along a moisture availability gradient},
	Volume = {151},
	Year = {2007}}

@article{Mojica2010,
	Abstract = {Natural selection operates throughout the life cycle of an organism. Correlative studies typically fail to consider the effects of viability selection prior to trait expression. A 3-year field experiment on the wildflower  demonstrates that this unmeasured component of selection can be very strong. As in previous studies, we find that fecundity is positively related to flower size. However, survival to flowering is much lower in large-flowered genotypes than in small-flowered genotypes. Aggregating viability and fecundity, lifetime fitness through female function generally favoured smaller flowered genotypes. This result differs from the great majority of field studies, which suggest strong positive selection on flower size. It has important cautionary implications for studies of natural and sexual selection on adult characters generally, in both plants and animals.},
	Author = {Mojica, Julius P. and Kelly, John K.},
	Date-Added = {2010-08-13 15:41:18 +0100},
	Date-Modified = {2010-08-25 13:15:54 +0100},
	Journal = {Proceedings of the Royal Society B: Biological Sciences \textit{In press}},
	Title = {Viability selection prior to trait expression is an essential component of natural selection},
	Year = {2010}}

@article{Chang:1998fk,
	Annote = {Pollen discounting, a reduction in outcross success associated with increased selfing, was evaluated in the common morning glory Ipomoea purpurea. A field experiment was conducted to estimate selfing rates and outcross success using small arrays of plants with large or small anther-stigma distance (ASD). To evaluate the effect of genotypic composition on the mating-system parameters, arrays were composed of five different frequencies of small- and large-ASD genotypes. While the selfing rates of genotypes with small ASD were consistently higher than genotypes with large ASD regardless of the genotypic frequency, outcross success was negatively frequency dependent. The genotype that was at lower frequency in the array had higher outcrossing success in three out of the four array types with unequal frequencies. This advantage-when-rare phenomenon can contribute to preventing the fixation of either extreme ASD-morph and maintaining a mixed mating system in I. purpurea.},
	Author = {Chang, Shu-Mei and Rausher, Mark D.},
	Cr = {Copyright \copyright 1998 The University of Chicago Press},
	Date-Added = {2010-06-18 13:31:34 +0100},
	Date-Modified = {2010-06-18 13:32:06 +0100},
	Isbn = {00030147},
	Journal = {The American Naturalist},
	M1 = {ArticleType: primary{\_}article / Full publication date: Nov., 1998 / Copyright {\copyright}1998 The University of Chicago Press},
	Month = {Nov},
	Number = {5},
	Pages = {671--683},
	Publisher = {The University of Chicago Press for The American Society of Naturalists},
	Title = {Frequency-Dependent Pollen Discounting Contributes to Maintenance of a Mixed Mating System in the Common Morning Glory \textit{Ipomoea purpurea}},
	Ty = {JOUR},
	Url = {http://www.jstor.org/stable/2463845},
	Volume = {152},
	Year = {1998},
	Bdsk-Url-1 = {http://www.jstor.org/stable/2463845}}

@incollection{Harder2000Mono,
	Author = {Harder, Lawrence D},
	Booktitle = {Monocots: systematics and evolution},
	Date-Added = {2010-06-17 13:16:53 +0100},
	Date-Modified = {2010-06-17 13:19:49 +0100},
	Editor = {Wilson, K.L. and Morrison, D.},
	Pages = {243-257},
	Publisher = {CSIRO, Melbourne},
	Title = {Pollen dispersal and the floral diversity of monocotyledons},
	Year = {2000}}

@article{Harder:2008uq,
	Abstract = { The evolution of different forms of pollen aggregation (tetrads, polyads, pollen threads, pollinia) from individual monads is a recurring transition in angiosperm history, having occurred independently at least 39 times. Aggregation should evolve only under special circumstances, because diminishing returns associated with pollen removal and receipt instead favor monads that act largely independently. All forms of aggregation result in sibling pollen grains acting together, but they seem to evolve to ease different limitations on siring success: tetrads may evolve most commonly when pollinators visit infrequently, pollen threads may be most beneficial when ovules become available synchronously, and pollinia greatly increase the probability that a pollen grain removed by a pollinator reaches a conspecific stigma. Once pollen aggregation evolves, its implications for gametophytic competition and the relatedness of seeds within fruits probably influence further reproductive evolution, especially the frequency with which pollen from a single donor sires all seeds in a fruit. This latter effect, rather than improvements in pollination efficiency, probably accounts for the common association of pollen aggregation with low pollen:ovule ratios. The ability of orchid pollinia to reduce diminishing returns during pollination may explain both the floral diversity and the widespread occurrence of deceit pollination in this clade. },
	Author = {Harder, Lawrence D. and Johnson, Steven D.},
	Date-Added = {2010-06-17 12:47:41 +0100},
	Date-Modified = {2010-06-17 12:48:48 +0100},
	Doi = {10.1086/523364},
	Eprint = {http://www.journals.uchicago.edu/doi/pdf/10.1086/523364},
	Journal = {International Journal of Plant Sciences},
	Number = {1},
	Pages = {59-78},
	Title = {Function and Evolution of Aggregated Pollen in Angiosperms},
	Url = {http://www.journals.uchicago.edu/doi/abs/10.1086/523364},
	Volume = {169},
	Year = {2008},
	Bdsk-Url-1 = {http://www.journals.uchicago.edu/doi/abs/10.1086/523364},
	Bdsk-Url-2 = {http://dx.doi.org/10.1086/523364}}

@article{Harder:1989qy,
	Annote = {On the average, nectar-collecting bumble bees deposited 0.6{\%} of the pollen removed from the flowers of Erythronium grandiflorum (Liliaceae) onto the stigmas of subsequently visited flowers. Because the proportion deposited declined as the amount removed increased, an individual plant would maximize its total pollen dispersal by relying on many pollen-removing visits while limiting the pollen removed by each pollinator. This restriction of pollen removal could be achieved by a plant presenting only a small portion of its pollen at one time (packaging) and/or by limiting the amount of presented pollen that a pollinator removes during a single visit (dispensing). The restriction of pollen removal required to maximize the expected total deposition on stigmas depends on the number of pollinator visits a plant receives, variation in the frequency of visits, and the pattern of pollen removal during a series of visits. Many aspects of floral biology contribute to a plant's ability to restrict pollen removal, including inflorescence size, flower morphology, anthesis patterns, nectar production, and dichogamy. Selection increasing paternal fitness of animal-pollinated plants could therefore elicit one of a variety of evolutionary responses; the specific response will depend on characteristics of both the plant and the pollinator.},
	Author = {Harder, Lawrence D. and Thomson, James D.},
	Cr = {Copyright \copyright 1989 The University of Chicago Press},
	Date-Added = {2010-06-17 11:34:07 +0100},
	Date-Modified = {2010-06-17 11:34:29 +0100},
	Isbn = {00030147},
	Journal = {The American Naturalist},
	M1 = {ArticleType: primary{\_}article / Full publication date: Mar., 1989 / Copyright {\copyright}1989 The University of Chicago Press},
	Month = {Mar},
	Number = {3},
	Pages = {323-344},
	Publisher = {The University of Chicago Press for The American Society of Naturalists},
	Title = {Evolutionary Options for Maximizing Pollen Dispersal of Animal-Pollinated Plants},
	Ty = {JOUR},
	Url = {http://www.jstor.org/stable/2462124},
	Volume = {133},
	Year = {1989},
	Bdsk-Url-1 = {http://www.jstor.org/stable/2462124}}

@article{Dudash:2009lr,
	Author = {Charles B. Fenster and W. Scott Armbruster and Michele R. Dudash},
	Date-Added = {2010-06-17 10:36:31 +0100},
	Date-Modified = {2010-06-17 10:37:47 +0100},
	Journal = {New Phytologist},
	Number = {3},
	Pages = {502-506},
	Title = {Specialization of flowers: is floral orientation an overlooked first step?},
	Volume = {183},
	Year = {2009}}

@article{Pilson:2009ve,
	Author = {Holly R. Prendeville and Diana Pilson},
	Date-Added = {2010-06-15 18:40:55 +0100},
	Date-Modified = {2010-06-15 18:42:59 +0100},
	Journal = {Journal of Applied Ecology},
	Number = {5},
	Pages = {1088-1096},
	Title = {Transgenic virus resistance in cultivated squash affects pollinator behaviour},
	Volume = {46},
	Year = {2009}}

@article{Penet:2009gf,
	Abstract = {Florivores are antagonists that damage flowers, and have direct negative effects on flowering and pollination of the attacked plants. While florivory has mainly been studied for its consequences on seed production or siring success, little is known about its impact on mating systems. Damage to flowers can alter pollinator attraction to the plant and may therefore modify patterns of pollen transfer. However, the consequences of damage for mating systems can take two forms: a decrease in flower number reduces opportunities for intra-inflorescence pollen deposition (geitonogamy), which, in turn, may lead to a decrease in selfing; whereas a decrease in floral display may also reduce overall visitation and thus increase the chances of self-pollination via facilitated or autonomous autogamy. We investigated the effects of damage by a bud-clipping weevil (Anthonomus signatus) in Fragaria virginiana in an experimental setting mimicking natural conditions. We found that increased damage led to an increase in selfing, a result consistent with the increased autogamy pathway. We discuss the implications of this finding and evaluate the generality of florivore-mediated mating system expression.},
	Author = {Penet, L and Collin, C L and Ashman, T-L},
	Date-Added = {2010-06-15 18:33:43 +0100},
	Date-Modified = {2011-01-07 17:49:12 +0000},
	Doi = {10.1111/j.1438-8677.2008.00141.x},
	Journal = {Plant Biology},
	Journal-Full = {Plant biology (Stuttgart, Germany)},
	Mesh = {Animals; Behavior, Animal; Flowers; Fragaria; Plant Diseases; Pollen; Reproduction; Weevils},
	Month = {Jan},
	Number = {1},
	Pages = {38-45},
	Pmid = {19121112},
	Pst = {ppublish},
	Title = {Florivory increases selfing: an experimental study in the wild strawberry, \textit{Fragaria virginiana}},
	Volume = {11},
	Year = {2009},
	Bdsk-Url-1 = {http://dx.doi.org/10.1111/j.1438-8677.2008.00141.x}}

@article{Abbott:1988mz,
	Author = {Abbott, Richard J and Irwin, Judith A},
	Date-Added = {2010-06-15 18:28:00 +0100},
	Date-Modified = {2010-06-15 18:30:01 +0100},
	Journal = {Heredity},
	Pages = {295-298},
	Title = {Pollinator movements and the polymorphism for outcrossing rate at the ray floret locus in {G}roundsel, \textit{Senecio vulgaris} {L}.},
	Volume = {60},
	Year = {1988}}

@article{Galen:1987zr,
	Abstract = {In alpine Polemonium viscosum, plants having sweet-scented flowers are primarily pollinated by queens of the bumble bee species, Bombus kirbyellus. In this paper we ask whether two aspects of the pollination effectiveness of bumble bees, visitation rate and pollination efficiency, vary significantly with flower size in sweet-flowered P. viscosum.},
	Author = {Galen, C. and Newport, M. E. A.},
	Date = {1987/11/01/},
	Date-Added = {2010-06-15 18:25:28 +0100},
	Date-Modified = {2010-06-15 18:25:49 +0100},
	Day = {01},
	Journal = {Oecologia},
	M3 = {10.1007/BF00377340},
	Month = {11},
	Number = {1},
	Pages = {20--23},
	Title = {Bumble bee behavior and selection on flower size in the sky pilot, \textit{Polemonium viscosum}},
	Ty = {JOUR},
	Url = {http://dx.doi.org/10.1007/BF00377340},
	Volume = {74},
	Year = {1987},
	Bdsk-Url-1 = {http://dx.doi.org/10.1007/BF00377340}}

@article{Conner:1996ys,
	Abstract = {Plant traits that increase pollinator visitation should be under strong selection. However, few studies have demonstrated a causal link between natural variation in attractive traits and natural variation in visitation to whole plants. Here we examine the effects of flower number and size on visitation to wild radish by two taxa of pollinators over 3 years, using a combination of multiple regression and experimental reductions in both traits. We found strong, consistent evidence that increases in both flower number and size cause increased visitation by syrphid flies. The results for small bees were harder to interpret, because the multiple regression and experimental manipulation results did not agree. It is likely that increased flower size causes a weak increase in small-bee visitation, but strong relationships between flower number and small-bee visitation seen in 2 years of observational studies were not corroborated by experimental manipulation of this trait. Small bees may actually have responded to an unmeasured trait correlated with flower number, or lower small-bee abundances when the flower number manipulation was conducted may have reduced our ability to detect a causal relationship. We conclude that studies using only 1 year, one method, or measuring only one trait may not provide an adequate understanding of the effects of plant traits on pollinator attraction.},
	Author = {Conner, Jeffrey K. and Rush, Scott},
	Date = {1996/03/01/},
	Date-Added = {2010-06-15 18:23:15 +0100},
	Date-Modified = {2010-06-15 18:23:35 +0100},
	Day = {01},
	Journal = {Oecologia},
	M3 = {10.1007/BF00330014},
	Month = {03},
	Number = {4},
	Pages = {509--516},
	Title = {Effects of flower size and number on pollinator visitation to wild radish, \textit{Raphanus raphanistrum}},
	Ty = {JOUR},
	Url = {http://dx.doi.org/10.1007/BF00330014},
	Volume = {105},
	Year = {1996},
	Bdsk-Url-1 = {http://dx.doi.org/10.1007/BF00330014}}

@article{Schluter:1996vn,
	Annote = {Are measurements of quantitative genetic variation useful for predicting long-term adaptive evolution? To answer this question, I focus on gmax, the multivariate direction of greatest additive genetic variance within populations. Original data on threespine sticklebacks, together with published genetic measurements from other vertebrates, show that morphological differentiation between species has been biased in the direction of gmax for at least four million years, despite evidence that natural selection is the cause of differentiation. This bias toward the direction of evolution tends to decay with time. Rate of morphological divergence between species is inversely proportional to θ, the angle between the direction of divergence and the direction of greatest genetic variation. The direction of greatest phenotypic variance is not identical with gmax, but for these data is nearly as successful at predicting the direction of species divergence. I interpret the findings to mean that genetic variances and covariances constrain adaptive change in quantitative traits for reasonably long spans of time. An alternative hypothesis, however, cannot be ruled out: that morphological differentiation is biased in the direction gmax because divergence and gmax are both shaped by the same natural selection pressures. Either way, the results reveal that adaptive differentiation occurs principally along "genetic lines of least resistance."},
	Author = {Schluter, Dolph},
	Cr = {Copyright \copyright 1996 Society for the Study of Evolution},
	Date-Added = {2010-06-15 18:11:32 +0100},
	Date-Modified = {2010-06-15 18:11:53 +0100},
	Isbn = {00143820},
	Journal = {Evolution},
	M1 = {ArticleType: primary{\_}article / Full publication date: Oct., 1996 / Copyright {\copyright}1996 Society for the Study of Evolution},
	Month = {Oct},
	Number = {5},
	Pages = {1766-1774},
	Publisher = {Society for the Study of Evolution},
	Title = {Adaptive Radiation Along Genetic Lines of Least Resistance},
	Ty = {JOUR},
	Url = {http://www.jstor.org/stable/2410734},
	Volume = {50},
	Year = {1996},
	Bdsk-Url-1 = {http://www.jstor.org/stable/2410734}}

@article{Routley:2003kx,
	Annote = {Protandry, a form of temporal separation of gender within hermaphroditic flowers, may reduce the magnitude of pollen lost to selfing (pollen discounting) and also serve to enhance pollen export and outcross siring success. Because pollen discounting is strongest when selfing occurs between flowers on the same plant, the advantage of protandry may be greatest in plants with large floral displays. We tested this hypothesis with enclosed, artificial populations of Chamerion angustifolium (Onagraceae) by experimentally manipulating protandry (producing uniformly adichogamous or mixed protandrous and adichogamous populations) and inflorescence size (two-, six-, or 10-flowered inflorescences) and measuring pollinator visitation, seed set, female outcrossing rate, and outcross siring success. Bees spent more time foraging on and visited more flowers of larger inflorescences than small. Female outcrossing rates did not vary among inflorescence size treatments. However, seed set per fruit decreased with increasing inflorescence size, likely as a result of increased abortion of selfed embryos, perhaps obscuring the magnitude of geitonogamous selfing. Protandrous plants had a marginally higher female outcrossing rate than adichogamous plants, but similar seed set. More importantly, protandrous plants had, on average, a twofold siring advantage relative to adichogamous plants. However, this siring advantage did not increase linearly with inflorescence size, suggesting that protandry acts to enhance siring success, but not exclusively by reducing between-flower interference.},
	Author = {Routley, Matthew B. and Husband, Brian C.},
	Cr = {Copyright \copyright 2003 Society for the Study of Evolution},
	Date-Added = {2010-06-15 18:01:27 +0100},
	Date-Modified = {2010-06-15 18:02:02 +0100},
	Isbn = {00143820},
	Journal = {Evolution},
	M1 = {ArticleType: primary{\_}article / Full publication date: Feb., 2003 / Copyright {\copyright}2003 Society for the Study of Evolution},
	Number = {2},
	Pages = {240-248},
	Publisher = {Society for the Study of Evolution},
	Title = {The Effect of Protandry on Siring Success in \textit{Chamerion angustifolium} ({O}nagraceae) with Different Inflorescence Sizes},
	Ty = {JOUR},
	Url = {http://www.jstor.org/stable/3094708},
	Volume = {57},
	Year = {2003},
	Bdsk-Url-1 = {http://www.jstor.org/stable/3094708}}

@incollection{ArmbrusterBook04,
	Author = {Armbruster, W. Scott and P{\'e}labon, Christophe and Hansen Thomas F and Mulder Christa P.H.},
	Booktitle = {Phenotypic integration: studying the ecology and evolution of complex phenotypes},
	Date-Added = {2010-06-15 17:45:31 +0100},
	Date-Modified = {2011-01-07 17:38:29 +0000},
	Editor = {Pigliucci, Massimo and Preston, Katherine},
	Pages = {23-49},
	Publisher = {New York, NY, USA, Oxford University Press},
	Title = {Floral integration, modularity and accuracy: distinguishing complex adaptations from genetic constraints},
	Year = {2004}}

@article{Pelabon:2004uq,
	Annote = {Because low developmental stability may compromise the precision with which adaptations can be reached, the variability and genetic basis of developmental stability are important evolutionary parameters. Developmental stability is also an important clue to understanding how traits are regulated to achieve their phenotypic target value. However, developmental stability must be studied indirectly through proxy variables, such as fluctuating asymmetry, that are suggested to have noisy and often nonlinear relationships to the underlying variable of interest. In this paper we first show that mean-standardized measures of variance and covariance in fluctuating asymmetry, unlike heritabilities, repeatabilities, and correlations, are linearly related to corresponding measures of variation in underlying developmental stability. We then examine the variational properties of developmental stability in a population of the Neotropical vine, Dalechampia scandens (Euphorbiaceae). By studying fluctuating asymmetry in a large number of floral characters in both selfed and outcrossed individuals in a diallel design, we assemble strong evidence that both additive genetic and individual variation and covariation in developmental stability are virtually absent in this population.},
	Author = {P{\'e}labon, Christophe and Hansen, Thomas F. and Carlson, Matthew L. and Armbruster, W. Scott},
	Cr = {Copyright \copyright 2004 Society for the Study of Evolution},
	Date-Added = {2010-06-15 17:45:00 +0100},
	Date-Modified = {2010-06-15 19:39:22 +0100},
	Isbn = {00143820},
	Journal = {Evolution},
	M1 = {ArticleType: primary{\_}article / Full publication date: Mar., 2004 / Copyright {\copyright}2004 Society for the Study of Evolution},
	Number = {3},
	Pages = {504-514},
	Publisher = {Society for the Study of Evolution},
	Title = {Variational and Genetic Properties of Developmental Stability in Dalechampia scandens},
	Ty = {JOUR},
	Url = {http://www.jstor.org/stable/3449244},
	Volume = {58},
	Year = {2004},
	Bdsk-Url-1 = {http://www.jstor.org/stable/3449244}}

@article{Brody:1997fk,
	Abstract = {Abstract~~ Large floral displays should theoretically provide advantages to plants through increased pollinator visitation and resulting fruit and seed set. However empirical tests of the response of pollinators to floral display size have been limited by a lack of direct experimentation, and the results of such studies have been equivocal. In addition, other selective agents such as pre-dispersal seed predators might modulate effects of floral display on pollination. By artificially altering flower number, we examined the direct effects of floral display in the monocarpic herb, Ipomopsis aggregata (Polemoniaceae), on visitation rates by broad-tailed and rufous hummingbird pollinators, as well destruction of fruits by a pre-dispersal seed predator (Hylemya: Anthomyiidae). In addition, we quantified the ultimate effects of flower number on female reproductive success. Plants with larger floral displays were most likely to be visited first in any given foraging bout (P &lt; 0.01). As expected, plants with more flowers received more total flower visits. However, we found no gain in the proportion of flowers visited for many- versus few-flowered plants, or the total number of approaches/hour. In fact, a significantly greater percentage of flowers were visited on few-flowered plants. Plants did not compensate for our reduction in flowers by increasing investment in the number or proportion of flowers that set fruit, the number of seeds/fruit, or seed weight. Pre-dispersal seed predation was greater for many- than for few-flowered plants (P &lt; 0.001), but this did not offset the potential fitness gains of producing large displays. Our data support the hypothesis that large floral displays function primarily in long-distance attraction of pollinators, and enhance maternal success. },
	Author = {Brody, A. K. and Mitchell, R. J.},
	Date = {1997/03/04/},
	Date-Added = {2010-06-15 17:32:39 +0100},
	Date-Modified = {2010-06-15 17:33:07 +0100},
	Day = {04},
	Journal = {Oecologia},
	M3 = {10.1007/s004420050136},
	Month = {03},
	Number = {1},
	Pages = {86--93},
	Title = {Effects of experimental manipulation of inflorescence size on pollination and pre-dispersal seed predation in the hummingbird-pollinated plant \textit{Ipomopsis aggregata}},
	Ty = {JOUR},
	Url = {http://dx.doi.org/10.1007/s004420050136},
	Volume = {110},
	Year = {1997},
	Bdsk-Url-1 = {http://dx.doi.org/10.1007/s004420050136}}

@incollection{cite-key,
	Date-Added = {2010-06-09 09:52:29 +0100},
	Date-Modified = {2010-06-09 09:52:29 +0100}}

@incollection{Conner2006,
	Author = {Conner, J.K.},
	Booktitle = {The Ecology and Evolution of Flowers},
	Date-Added = {2010-06-09 09:44:48 +0100},
	Date-Modified = {2011-01-09 20:24:28 +0000},
	Editor = {Harder, L. D. and Barrett, S.C.H.},
	Pages = {260-277},
	Publisher = {Oxford University Press, New York},
	Title = {Ecological genetics of floral evolution},
	Year = {2006}}

@article{PaulFoxe03312009,
	Abstract = {The evolution from outcrossing to predominant self-fertilization represents one of the most common transitions in flowering plant evolution. This shift in mating system is almost universally associated with the ‚{\"A}{\'u}selfing syndrome,‚{\"A}{\`u} characterized by marked reduction in flower size and a breakdown of the morphological and genetic mechanisms that prevent self-fertilization. In general, the timescale in which these transitions occur, and the evolutionary dynamics associated with the evolution of the selfing syndrome are poorly known. We investigated the origin and evolution of selfing in the annual plant  from its self-incompatible, outcrossing progenitor  by characterizing multilocus patterns of DNA sequence variation at nuclear genes. We estimate that the transition to selfing and subsequent geographic expansion have taken place during the past 20,000 years. This transition was probably associated with a shift from stable equilibrium toward a near-complete population bottleneck causing a major reduction in effective population size. The timing and severe founder event support the hypothesis that selfing was favored during colonization as new habitats emerged after the last glaciation and the expansion of agriculture. These results suggest that natural selection for reproductive assurance can lead to major morphological evolution and speciation on relatively short evolutionary timescales.},
	Author = {Foxe, John Paul and Slotte, Tanja and Stahl, Eli A. and Neuffer, Barbara and Hurka, Herbert and Wright, Stephen I.},
	Date-Added = {2010-06-09 09:34:54 +0100},
	Date-Modified = {2010-06-09 09:37:40 +0100},
	Journal = {Proceedings of the National Academy of Sciences},
	Number = {13},
	Pages = {5241-5245},
	Title = {Recent speciation associated with the evolution of selfing in \textit{Capsella}},
	Volume = {106},
	Year = {2009}}

@article{Auld:2006vn,
	Abstract = {Excluding insects, hermaphroditism occurs in about one-third of animal species, providing numerous opportunities for the evolution of selfing. Here we provide an overview of reproductive traits in hermaphroditic animal species, review the distribution of selfing rates in animals, and test for ecological correlates of selfing. Our dataset (1342 selfing-rate estimates for 142 species) is 97% based on estimates derived from the analysis of population structure (FIS-estimates) using genetic markers. The distribution of selfing is slightly U-shaped and differs significantly from the more strongly U-shaped plant distribution with 47% of animal t-estimates being intermediate (falling between 0.2 and 0.8) compared to 42% for plants. The influence of several factors on the distribution of selfing rates was explored (e.g., number of populations studied per species, habitat, coloniality, sessility, or fertilization type), none of which significantly affect the distribution. Our results suggest that genetic forces might contribute to the evolution of self-fertilization to the same extent in animals and plants, although the high proportion of intermediate outcrossing suggests a significant role of ecological factors (e.g., reproductive assurance) in animals. However, we caution that the distribution of selfing rates in animals is affected by various factors that might bias FIS-estimates, including phylogenetic underrepresentation of highly selfing and outcrossing species, various genotyping errors (e.g., null alleles) and inbreeding depression. This highlights the necessity of obtaining better estimates of selfing for hermaphroditic animals, such as genotyping progeny arrays, as in plants.},
	Author = {Philippe Jarne and Josh R. Auld},
	Date-Added = {2010-06-04 13:31:53 +0100},
	Date-Modified = {2010-06-04 13:33:17 +0100},
	Journal = {Evolution},
	Number = {9},
	Pages = {1816-1824},
	Title = {ANIMALS MIX IT UP TOO: THE DISTRIBUTION OF SELF-FERTILIZATION AMONG HERMAPHRODITIC ANIMALS},
	Volume = {60},
	Year = {2006}}

@article{Wells:1979yq,
	Author = {Harrington Wells},
	Cr = {Copyright \copyright 1979 Society for the Study of Evolution},
	Date-Added = {2010-06-04 13:29:11 +0100},
	Date-Modified = {2010-06-04 13:29:30 +0100},
	Isbn = {00143820},
	Journal = {Evolution},
	M1 = {ArticleType: primary{\_}article / Issue Title: Part 1 / Full publication date: Mar., 1979 / Copyright {\copyright}1979 Society for the Study of Evolution},
	Month = {Mar},
	Number = {1},
	Pages = {252--255},
	Publisher = {Society for the Study of Evolution},
	Title = {Self-Fertilization: Advantageous or Deleterious?},
	Ty = {JOUR},
	Url = {http://www.jstor.org/stable/2407381},
	Volume = {33},
	Year = {1979},
	Bdsk-Url-1 = {http://www.jstor.org/stable/2407381}}

@article{Lande:1989fj,
	Author = {Lande, R. and Price, T.},
	Date = {1989/8/1},
	Date-Added = {2010-06-04 12:57:18 +0100},
	Date-Modified = {2010-06-04 12:57:18 +0100},
	Journal = {Genetics},
	Journal1 = {Genetics},
	Month = {8},
	Number = {4},
	Pages = {915--922},
	Title = {Genetic Correlations and Maternal Effect Coefficients Obtained From Offspring-Parent Regression},
	Ty = {JOUR},
	Url = {http://www.genetics.org/cgi/content/abstract/122/4/915},
	Volume = {122},
	Year = {1989},
	Bdsk-Url-1 = {http://www.genetics.org/cgi/content/abstract/122/4/915}}

@article{Fenster:1994qy,
	Author = {Fenster, Charles B and Barrett, Spencer CH},
	Date-Added = {2010-06-04 12:52:14 +0100},
	Date-Modified = {2010-06-04 12:53:27 +0100},
	Journal = {Heredity},
	Pages = {433-445},
	Title = {Inheritance of mating-system modifier genes in \textit{Eichhornia paniculata} ({P}ontederiaceae)},
	Volume = {72},
	Year = {1994}}

@article{Goodwillie:2006fk,
	Annote = {Mapping of quantitative trait loci (QTL) was used to investigate the genetic architecture of divergence in floral characters associated with the mating system, an important adaptive trait in angiosperms. Two species of Leptosiphon (Polemoniaceae), one strongly self-fertilizing (L. bicolor) and the other partially outcrossing (L. jepsonii), were crossed to produce F2 and both backcross progenies. For each crossing population, a linkage map was created using amplified fragment length polymorphism markers, and QTL were identified for several dimensions of floral size. For each of the five traits examined, three to seven QTL were detected, with independent datasets yielding congruent results in some but not all cases. The phenotypic effect of individual QTL was generally moderate. We estimated that many of the QTL were additive or showed dominance toward L. bicolor, whereas comparison of mean trait values for parental and cross progenies showed apparent overall dominance of L. jepsonii traits. Colocalization of QTL for different dimensions of floral size was consistent with high phenotypic correlations between floral traits. Substantial segregation distortion was observed in marker loci, the majority favoring alleles from the large-flowered parent. A low frequency of male sterility in the F2 population is consistent with the Dobzhansky-Muller model for the evolution of reproductive isolation.},
	Author = {Goodwillie, Carol and Ritland, Carol and Ritland, Kermit},
	Cr = {Copyright \copyright 2006 Society for the Study of Evolution},
	Date-Added = {2010-06-04 12:46:01 +0100},
	Date-Modified = {2011-01-09 20:26:20 +0000},
	Isbn = {00143820},
	Journal = {Evolution},
	M1 = {ArticleType: primary{\_}article / Full publication date: Mar., 2006 / Copyright {\copyright}2006 Society for the Study of Evolution},
	Month = {Mar},
	Number = {3},
	Pages = {491--504},
	Publisher = {Society for the Study of Evolution},
	Title = {The Genetic Basis of Floral Traits Associated with Mating System Evolution in \textit{Leptosiphon} ({P}olemoniaceae): an analysis of quantitative trait loci},
	Ty = {JOUR},
	Url = {http://www.jstor.org/stable/4095312},
	Volume = {60},
	Year = {2006},
	Bdsk-Url-1 = {http://www.jstor.org/stable/4095312}}

@article{Lin:1997cr,
	Author = {Lin, J. Z. and Ritland, K.},
	Date-Added = {2010-06-02 20:10:19 +0100},
	Date-Modified = {2010-06-02 20:12:11 +0100},
	Journal = {Genetics},
	Number = {3},
	Pages = {1115-1121},
	Title = {Quantitative Trait Loci Differentiating the Outbreeding \textit{Mimulus guttatus} From the Inbreeding \textit{M. platycalyx}},
	Volume = {146},
	Year = {1997}}

@article{Ashman:2006rr,
	Author = {Ashman, T-L and Majetic, C J},
	Date-Added = {2010-06-02 20:06:09 +0100},
	Date-Modified = {2010-06-02 20:07:27 +0100},
	Journal = {Heredity},
	Pages = {343-352},
	Title = {Genetic constraints on floral evolution: a review and evaluation of patterns},
	Volume = {96},
	Year = {2006}}

@article{Spigler:2010dq,
	Abstract = {Recent evolution of separate sexes in flowering plants provides unparalleled opportunities for understanding the early stages of sex chromosome evolution, including their origin from autosomes. Moreover, the transition from combined to separate sexes can be associated with speciation via polyploidization in angiosperms, suggesting that genome doubling/merger may facilitate sterility mutations required for sex chromosome formation. To gain insight into the origin of sex chromosomes in a polyploid plant, we doubled the simple sequence repeat (SSR) density and increased genome coverage in a genetic map of octoploid Fragaria virginiana, a species purported to have a "proto-sex" chromosome, where limited recombination occurs between 2 linked "loci" carrying the male- and female-sterility mutations. Incorporation of almost 3 times the number of SSR markers into the current map facilitated complete characterization of the F. virginiana proto-sex chromosome, revealing its largely autosomal nature and the location of the sex-determining region toward the distal end. Furthermore, extensive synteny between our genetic map and a map involving diploid hermaphroditic congeners allowed assignment of linkage groups to homeologous groups, identification of the proto-sex chromosome's autosomal homoeolog, and detection of a putative rearrangement near the sex-determining region. Fine mapping and additional comparative work will shed light on the intriguing possibility that rearrangements during polyploidization were involved in the evolution of sex chromosomes in Fragaria.},
	Author = {Spigler, Rachel B and Lewers, Kim S and Johnson, Anna L and Ashman, Tia-Lynn},
	Date = {2010 Mar-Apr},
	Date-Added = {2010-06-02 20:03:49 +0100},
	Date-Modified = {2010-06-02 20:03:49 +0100},
	Doi = {10.1093/jhered/esq001},
	Journal = {J Hered},
	Journal-Full = {The Journal of heredity},
	Pages = {S107-17},
	Pmid = {20421320},
	Pst = {ppublish},
	Title = {Comparative mapping reveals autosomal origin of sex chromosome in octoploid Fragaria virginiana},
	Volume = {101 Suppl 1},
	Year = {2010},
	Bdsk-Url-1 = {http://dx.doi.org/10.1093/jhered/esq001}}

@article{Fishman:2004bh,
	Annote = {The genetic architecture of floral traits involved in the evolution of self-pollination provides a window into past processes of mating system divergence. In this study, we use two generations of crosses between highly selfing and predominantly outcrossing populations of Arenaria uniflora (Caryophyllaceae) to determine the minimum number, average dominance relationships, and pleiotropic effects of genetic factors involved in floral divergence. Comparison of the F1 and F2 phenotypic means with the expectations of a completely additive model of gene action revealed a primarily additive genetic basis for floral characters associated with mating system variation. The exception was flower life span, which showed partial dominance of the outcrosser phenology. In contrast to similarly divergent species, the substantial differences in flower size between these A. uniflora populations appear to involve relatively few genes of large effect (minimum number of effective factors = 2.2 $\pm$2.8 SE). In addition, correlations among traits in the F2 generation indicate that pleiotropy may be an important feature of the genetic architecture of floral evolution in A. uniflora. The evolution of selfing via major modifiers of floral morphology is consistent with other evidence for ecological selection for preemptive self-pollination in A. uniflora. Analyses of the genetic basis of autonomous selfing were complicated by hybrid breakdown in both F1 and F2 generations. Only F1 hybrids showed reductions in female fertility, but about 30{\%} of F1 and F2 hybrids exhibited partial or complete male sterility. Male sterile flowers were characterized by short stamens, reduced petals, and a lack of protandry, as well as indehiscent anthers. This morphological breakdown mimics environmental disruptions of floral development and may result from novel genic interactions in hybrids.},
	Author = {Fishman, Lila and Stratton, Donald A.},
	Cr = {Copyright \copyright 2004 Society for the Study of Evolution},
	Date-Added = {2010-06-02 20:01:19 +0100},
	Date-Modified = {2010-06-02 20:02:04 +0100},
	Isbn = {00143820},
	Journal = {Evolution},
	M1 = {ArticleType: primary{\_}article / Full publication date: Feb., 2004 / Copyright {\copyright}2004 Society for the Study of Evolution},
	Month = {Feb},
	Number = {2},
	Pages = {296--307},
	Publisher = {Society for the Study of Evolution},
	Title = {The Genetics of Floral Divergence and Postzygotic Barriers between Outcrossing and Selfing Populations of \textit{Arenaria uniflora} ({C}aryophyllaceae)},
	Ty = {JOUR},
	Url = {http://www.jstor.org/stable/3449321},
	Volume = {58},
	Year = {2004},
	Bdsk-Url-1 = {http://www.jstor.org/stable/3449321}}

@article{Fenster:1994qf,
	Author = {Fenster, Charles B and Ritland, Kermit},
	Date-Added = {2010-06-02 19:57:05 +0100},
	Date-Modified = {2010-06-04 12:44:38 +0100},
	Journal = {Heredity},
	Pages = {422-435},
	Title = {Quantitative genetics of mating system divergence in the yellow monkeyflower species complex},
	Volume = {73},
	Year = {1994}}

@article{Macnair:1989ul,
	Author = {Macnair, M. R. and Cumbes, Q. J.},
	Date = {1989/5/1},
	Date-Added = {2010-06-02 19:54:03 +0100},
	Date-Modified = {2010-06-02 19:54:20 +0100},
	Journal = {Genetics},
	Journal1 = {Genetics},
	Month = {5},
	Number = {1},
	Pages = {211--222},
	Title = {The Genetic Architecture of Interspecific Variation in \textit{Mimulus}},
	Ty = {JOUR},
	Url = {http://www.genetics.org/cgi/content/abstract/122/1/211},
	Volume = {122},
	Year = {1989},
	Bdsk-Url-1 = {http://www.genetics.org/cgi/content/abstract/122/1/211}}

@article{Worley:2000gf,
	Abstract = {Trade-offs between flower size and number seem likely to influence the evolution of floral display and are an important assumption of several theoretical models. We assessed floral trade-offs by imposing two generations of selection on flower size and number in a greenhouse population of bee-pollinated Eichhornia paniculata. We established a control line and two replicate selection lines of 100 plants each for large flowers (S+), small flowers (S-), and many flowers per inflorescence (N+). We compared realized heritabilities and genetic correlations with estimates based on restricted-maximum-likelihood (REML) analysis of pedigrees. Responses to selection confirmed REML heritability estimates (flower size, h2 = 0.48; daily flower number, h2 = 0.10; total flower number, h2 = 0.23). Differences in nectar, pollen, and ovule production between S+ and S- lines supported an overall divergence in investment per flower. Both realized and REML estimates of the genetic correlation between daily and total flower number were r = 1.0. However, correlated responses to selection were inconsistent in their support of a trade-off. In both S- lines, correlated increases in flower number indicated a genetic correlation of r = -0.6 between flower size and number. In contrast, correlated responses in N+ and S+ lines were not significant, although flower size decreased in one N+ line. In addition, REML estimates of genetic correlations between flower size and number were positive, and did not differ from zero when variation in leaf area and age at first flowering were taken into account. These results likely reflect the combined effects of variation in genes controlling the resources available for flowering and genes with opposing effects on flower size and number. Our results suggest that the short-term evolution of floral display is not necessarily constrained by trade-offs between flower size and number, as is often assumed.},
	Author = {Worley, A C and Barrett, S C},
	Date-Added = {2010-06-02 19:49:47 +0100},
	Date-Modified = {2010-06-02 19:50:18 +0100},
	Journal = {Evolution},
	Journal-Full = {Evolution; international journal of organic evolution},
	Mesh = {Angiosperms; Animals; Bees; Crosses, Genetic; Hybridization, Genetic; Phenotype; Plant Leaves; Plant Shoots; Plant Stems; Pollen},
	Month = {Oct},
	Number = {5},
	Pages = {1533-45},
	Pmid = {11108582},
	Pst = {ppublish},
	Title = {Evolution of floral display in \textit{Eichhornia paniculata} ({P}ontederiaceae): direct and correlated responses to selection on flower size and number},
	Volume = {54},
	Year = {2000}}

@article{Delph:2004mz,
	Abstract = {Sexual dimorphism is one of the most widespread and recognizable patterns of phenotypic variation in the biotic world. Sexual dimorphism in floral display is striking in the dioecious plant Silene latifolia, with males making many, small flowers compared to females. We investigated this dimorphism via artificial selection on two populations to determine whether genetic variation exists within populations for flower size and the extent of the between-sex correlation, whether a flower size and number trade-off exists within each sex, and whether pollen and ovule production vary with flower size. We selected for decreased flower size (calyx width) in females and increased flower size in males and measured the response to selection in size and correlated responses in flower dry mass, flower number, and pollen or ovule number per flower. Four bouts of selection in each of two selection programs were performed, for a total of three selection lines to decrease size, three to increase it, and two control lines. Flower size always significantly responded to selection and we always found a significant correlated response in the sex not under selection. Selection decreased but did not eliminate the sexual dimorphism in flower dry mass and number. A negative relationship between flower size and number within each sex was revealed. Whereas ovule number showed a significant correlated response to selection on flower size, pollen number did not. Our results indicate that although substantial additive genetic variation for flower size exists, the high between-sex genetic correlation would likely constrain flower size from becoming more sexually dimorphic. Furthermore, floral display within each sex is constrained by a flower size and number trade-off. Given this trade-off and lack of variation in pollen production with flower size, we suggest that sexual dimorphism evolved via sexual selection to increase flower number in males but not females.},
	Author = {Delph, Lynda F and Gehring, Janet L and Frey, Frank M and Arntz, A Michele and Levri, Maureen},
	Date-Added = {2010-06-02 19:48:10 +0100},
	Date-Modified = {2010-06-02 19:48:10 +0100},
	Journal = {Evolution},
	Journal-Full = {Evolution; international journal of organic evolution},
	Mesh = {Evolution; Flowers; Genetic Variation; Models, Biological; Phenotype; Selection, Genetic; Sex Characteristics; Silene},
	Month = {Sep},
	Number = {9},
	Pages = {1936-46},
	Pmid = {15521453},
	Pst = {ppublish},
	Title = {Genetic constraints on floral evolution in a sexually dimorphic plant revealed by artificial selection},
	Volume = {58},
	Year = {2004}}

@article{Conner:2002fr,
	Author = {Conner, Jeffrey K.},
	Date-Added = {2010-06-02 19:44:00 +0100},
	Date-Modified = {2010-06-02 19:45:28 +0100},
	Journal = {Nature},
	Pages = {407-410},
	Title = {Genetic mechanisms of floral trait correlations in a natural population},
	Volume = {420},
	Year = {2002}}

@article{Harder:2000ys,
[truncated: 167,169 more chars]
